# Supplementary material for: Thin-film composite membrane breaking the trade-off between conductivity and selectivity for a flow battery
Source: Nat Commun. 2020 Jan 7;11:13. doi: 10.1038/s41467-019-13704-2 (PMC6946707; doi:10.1038/s41467-019-13704-2)
Supplement: Supplementary file 4 — source data [file 41467_2019_13704_MOESM4_ESM.xlsx]

## Sheet: Figure 2b
Figure 2b		Cross-membrane conductivity of different membranes
	area resistance
	Nf 115	Substrate	IP2-0.02	IP2-0.15	IP2-0.3	I2-0.4	IP2-0.8	Nf 211
data1	0.151021	0.0362317	0.0396861	0.0437939	0.0491362	0.0828333	0.068844	0.0322499
data2	0.147814	0.0353006	0.037779	0.0370282	0.0497853	0.0596883	0.0586692	0.0337064
data3	0.166295	0.0383202	0.0400262	0.0369239	0.0421449	0.0592723	0.0651737	0.0289267
data4	0.147909	0.0350008	0.0394623	0.0391046	0.0415238	0.0863653	0.0574784	0.0261831
data5	0.139907	0.0348173	0.0358377	0.039062	0.0432843	0.0668179	0.050992	0.0260432
average	0.150589	0.0359341	0.0385583	0.0391825	0.0451749	0.0709954	0.0602315	0.0294219
	conductivity
data1	0.0913778	0.289801	0.264576	0.239759	0.213692	0.126761	0.152519	0.0899228
data2	0.0933606	0.297446	0.277932	0.283568	0.210906	0.175914	0.178969	0.086037
data3	0.0829853	0.274007	0.262328	0.284369	0.249141	0.177148	0.161108	0.100253
data4	0.0933003	0.299993	0.266077	0.268511	0.252867	0.121577	0.182677	0.110758
data5	0.0986371	0.301574	0.292987	0.268804	0.242582	0.157143	0.205915	0.111354
average	0.0919322	0.292564	0.27278	0.269002	0.233837	0.151709	0.176238	0.099665
raw data:
data1	Nf 115								substrate								IP2-0.02								IP2-0.15								IP2-0.03								IP2-0.04								IP2-0.08
	Z'(a)	Z''(b)	Z'(a)	Z''(b)	Z'(a)	Z''(b)	Z'(a)	Z''(b)	Z'(a)	Z''(b)	Z'(a)	Z''(b)	Z'(a)	Z''(b)	Z'(a)	Z''(b)	Z'(a)	Z''(b)	Z'(a)	Z''(b)	Z'(a)	Z''(b)	Z'(a)	Z''(b)	Z'(a)	Z''(b)	Z'(a)	Z''(b)	Z'(a)	Z''(b)	Z'(a)	Z''(b)	Z'(a)	Z''(b)	Z'(a)	Z''(b)	Z'(a)	Z''(b)	Z'(a)	Z''(b)	Z'(a)	Z''(b)	Z'(a)	Z''(b)	Z'(a)	Z''(b)	Z'(a)	Z''(b)	Z'(a)
	0.38215	1.6345	0.46279	1.601	0.533	1.59	0.603	1.52	0.090439	0.91551	0.0941	0.861	0.111	0.832	0.144	0.877	0.96708	2.3748	0.972	2.34	1.01	2.38	1.03	2.39	0.316	1.71	0.903	1.74	0.356	1.68	0.36489	1.618	0.99113	2.4163	1.04	2.43	1.04	2.36	1.04	2.32	0.98689	2.4022	1.04	2.41	1.07	2.41	1.09	2.36	0.79845
	0.31369	1.2744	0.39685	1.2487	0.468	1.23	0.538	1.18	0.10298	0.72427	0.11	0.679	0.132	0.641	0.159	0.677	0.4182	2.0233	0.435	1.99	0.465	2.04	0.484	2.04	0.252	1.35	0.271	1.29	0.29	1.32	0.30742	1.2716	0.43282	2.0576	0.474	2.07	0.488	2.02	0.511	1.98	0.42597	2.0484	0.472	2.06	0.51	2.06	0.54	2.03	0.35288
	0.24235	1.0226	0.32842	0.9996	0.401	0.987	0.477	0.951	0.09148	0.57767	0.1	0.538	0.122	0.505	0.148	0.535	0.24581	1.777	0.268	1.75	0.293	1.79	0.315	1.8	0.179	1.08	0.203	1.03	0.218	1.06	0.24352	1.0168	0.25681	1.8089	0.298	1.82	0.322	1.78	0.352	1.75	0.25109	1.8013	0.299	1.81	0.337	1.82	0.377	1.79	0.21752
	0.20066	0.81226	0.28937	0.79346	0.362	0.783	0.441	0.751	0.08215	0.44893	0.0912	0.418	0.116	0.39	0.14	0.415	0.21656	1.4756	0.242	1.46	0.267	1.49	0.29	1.49	0.132	0.859	0.159	0.817	0.174	0.839	0.20112	0.80465	0.22825	1.5004	0.273	1.51	0.299	1.47	0.332	1.45	0.22049	1.4951	0.275	1.51	0.315	1.51	0.357	1.48	0.20218
	0.18013	0.62691	0.27299	0.62623	0.347	0.616	0.428	0.591	0.08264	0.34868	0.0942	0.325	0.12	0.3	0.142	0.321	0.21004	1.1692	0.238	1.15	0.261	1.18	0.285	1.18	0.111	0.679	0.14	0.644	0.155	0.662	0.18266	0.63458	0.22502	1.1887	0.267	1.19	0.295	1.16	0.328	1.14	0.21384	1.1848	0.268	1.19	0.31	1.19	0.353	1.17	0.20232
	0.16931	0.50075	0.2632	0.49712	0.336	0.489	0.42	0.467	0.082286	0.27391	0.0956	0.257	0.122	0.237	0.143	0.252	0.18724	0.91374	0.214	0.899	0.237	0.919	0.262	0.919	0.0961	0.538	0.126	0.51	0.142	0.525	0.17001	0.50324	0.20367	0.92671	0.243	0.927	0.272	0.903	0.304	0.882	0.18994	0.92402	0.244	0.927	0.287	0.925	0.33	0.906	0.18789
	0.15797	0.39622	0.25287	0.39364	0.325	0.386	0.411	0.369	0.078509	0.21538	0.0926	0.202	0.12	0.186	0.14	0.198	0.15514	0.71095	0.182	0.7	0.205	0.715	0.229	0.714	0.0833	0.426	0.114	0.403	0.13	0.415	0.15816	0.39777	0.17234	0.71843	0.21	0.717	0.24	0.698	0.273	0.682	0.1581	0.71687	0.211	0.719	0.254	0.716	0.296	0.701	0.16339
	0.14873	0.30961	0.24429	0.30716	0.317	0.301	0.402	0.288	0.080618	0.15873	0.0953	0.151	0.122	0.136	0.136	0.151	0.12666	0.55102	0.155	0.543	0.176	0.553	0.2	0.553	0.0734	0.333	0.104	0.315	0.121	0.324	0.14866	0.31102	0.14446	0.55347	0.181	0.552	0.212	0.536	0.244	0.524	0.12916	0.55357	0.182	0.555	0.224	0.552	0.266	0.541	0.13984
	0.14217	0.23672	0.23786	0.23522	0.31	0.23	0.396	0.219	0.073893	0.11796	0.0895	0.108	0.116	0.0997	0.135	0.106	0.10499	0.42454	0.134	0.417	0.154	0.426	0.177	0.425	0.0654	0.256	0.0966	0.242	0.114	0.248	0.14184	0.23862	0.12342	0.42196	0.159	0.422	0.19	0.409	0.223	0.399	0.10772	0.42434	0.16	0.426	0.201	0.423	0.244	0.414	0.12305
	0.13746	0.17493	0.23363	0.17368	0.306	0.17	0.392	0.161	0.069476	0.081501	0.0866	0.0813	0.112	0.0669	0.13	0.0722	0.090617	0.32139	0.119	0.315	0.14	0.322	0.163	0.321	0.0654	0.187	0.0918	0.179	0.109	0.184	0.13669	0.17719	0.10969	0.31483	0.145	0.316	0.176	0.304	0.208	0.297	0.093094	0.31945	0.145	0.32	0.186	0.318	0.228	0.311	0.11137
	0.13634	0.11764	0.23094	0.12127	0.303	0.119	0.39	0.111	0.066708	0.049143	0.0844	0.048	0.109	0.0376	0.127	0.0423	0.080733	0.23728	0.11	0.231	0.13	0.236	0.153	0.236	0.0598	0.132	0.0912	0.122	0.108	0.125	0.13572	0.12042	0.10064	0.22755	0.136	0.229	0.168	0.219	0.199	0.213	0.083675	0.23374	0.136	0.235	0.176	0.233	0.219	0.228	0.10373
	0.13306	0.072193	0.22967	0.075247	0.302	0.0751	0.389	0.0683	0.065392	0.019095	0.0836	0.0187	0.108	0.0105	0.125	0.0142	0.085103	0.1167	0.106	0.108	0.125	0.165	0.147	0.164	0.0568	0.0846	0.0883	0.0768	0.105	0.078	0.13293	0.0759	0.098651	0.10438	0.132	0.155	0.163	0.146	0.195	0.143	0.08727	0.1123	0.131	0.163	0.171	0.161	0.213	0.157	0.096847
	0.13102	0.033541	0.227	0.035141	0.303	0.0342	0.391	0.028	0.065566	-0.0092818	0.0816	-0.0119	0.108	-0.0151	0.126	-0.0114	0.072852	0.072559	0.0934	0.0649	0.109	0.0652	0.127	0.0616	0.0551	0.0411	0.0884	0.0336	0.102	0.0362	0.13285	0.033365	0.08649	0.061824	0.114	0.0495	0.139	0.0455	0.193	0.0831	0.075114	0.064894	0.117	0.0603	0.147	0.0547	0.21	0.0983	0.087176
	0.13041	-0.0064719	0.22734	-0.0041189	0.304	-0.00441	0.392	-0.00973	0.066411	-0.038139	0.0819	-0.0406	0.108	-0.0422	0.126	-0.0388	0.065341	0.029572	0.0868	0.0218	0.103	0.0219	0.122	0.0182	0.055	0.000261	0.0881	-0.00649	0.102	-0.00406	0.13287	-0.0054497	0.080441	0.016456	0.112	0.00697	0.135	0.000297	0.161	-0.00775	0.068275	0.021709	0.111	0.016	0.143	0.0105	0.21	0.0438	0.082416
	0.13104	-0.046702	0.2285	-0.043405	0.305	-0.0431	0.394	-0.0479	0.067934	-0.068809	0.0832	-0.0715	0.11	-0.0711	0.127	-0.0683	0.059328	-0.014272	0.082	-0.022	0.0998	-0.0215	0.119	-0.0252	0.0559	-0.0406	0.0891	-0.0469	0.104	-0.0444	0.1335	-0.044435	0.076647	-0.029645	0.11	-0.0398	0.134	-0.0455	0.162	-0.0533	0.06312	-0.024326	0.109	-0.0289	0.142	-0.0333	0.212	-0.00827	0.079893
	0.13267	-0.089143	0.23051	-0.084692	0.307	-0.0833	0.396	-0.0878	0.070584	-0.10238	0.0852	-0.106	0.112	-0.104	0.129	-0.101	0.055787	-0.061865	0.0799	-0.0692	0.0986	-0.0678	0.119	-0.0711	0.0581	-0.0831	0.0912	-0.0893	0.106	-0.0866	0.13553	-0.085384	0.075846	-0.079431	0.111	-0.0898	0.137	-0.0943	0.166	-0.101	0.060626	-0.074357	0.109	-0.0762	0.144	-0.0794	0.215	-0.0598	0.080351
	0.13545	-0.13547	0.23352	-0.12966	0.311	-0.127	0.4	-0.131	0.07444	-0.14055	0.0884	-0.145	0.115	-0.141	0.133	-0.138	0.056365	-0.11466	0.0818	-0.121	0.101	-0.119	0.122	-0.121	0.0617	-0.129	0.0944	-0.136	0.11	-0.132	0.13878	-0.13008	0.079885	-0.13429	0.118	-0.145	0.143	-0.146	0.174	-0.153	0.063025	-0.12994	0.113	-0.128	0.15	-0.129	0.22	-0.113	0.085381
	0.1394	-0.18808	0.23779	-0.18022	0.315	-0.177	0.405	-0.181	0.079396	-0.18469	0.0925	-0.19	0.119	-0.184	0.137	-0.181	0.062373	-0.17357	0.089	-0.179	0.109	-0.175	0.131	-0.176	0.0669	-0.181	0.0991	-0.188	0.116	-0.184	0.14325	-0.18048	0.089859	-0.1946	0.129	-0.204	0.155	-0.205	0.186	-0.21	0.071559	-0.19131	0.123	-0.185	0.159	-0.183	0.227	-0.17	0.095606
	0.14477	-0.24932	0.24326	-0.23925	0.321	-0.234	0.411	-0.238	0.085838	-0.23718	0.0978	-0.244	0.125	-0.236	0.143	-0.233	0.074671	-0.23786	0.101	-0.242	0.121	-0.236	0.143	-0.236	0.0738	-0.24	0.105	-0.249	0.123	-0.243	0.14947	-0.23911	0.10566	-0.26003	0.146	-0.269	0.171	-0.268	0.202	-0.273	0.08614	-0.25802	0.137	-0.246	0.173	-0.243	0.236	-0.234	0.11065
	0.1517	-0.32219	0.25016	-0.30941	0.328	-0.303	0.419	-0.307	0.094148	-0.3001	0.105	-0.31	0.133	-0.299	0.15	-0.295	0.091193	-0.30772	0.117	-0.312	0.137	-0.304	0.158	-0.303	0.0829	-0.31	0.114	-0.321	0.133	-0.313	0.15755	-0.30847	0.1259	-0.33099	0.166	-0.341	0.19	-0.338	0.242	-0.351	0.10484	-0.33055	0.154	-0.315	0.189	-0.309	0.246	-0.307	0.12905
	0.16336	-0.40873	0.25953	-0.39408	0.338	-0.385	0.429	-0.39	0.10461	-0.37647	0.116	-0.389	0.145	-0.374	0.162	-0.369	0.11393	-0.39753	0.142	-0.402	0.165	-0.392	0.187	-0.392	0.0967	-0.393	0.127	-0.406	0.147	-0.395	0.17031	-0.39031	0.15602	-0.42646	0.201	-0.44	0.226	-0.438	0.259	-0.446	0.13067	-0.42605	0.184	-0.406	0.222	-0.399	0.259	-0.392	0.15662
	0.17511	-0.51528	0.27164	-0.49688	0.351	-0.485	0.443	-0.49	0.12052	-0.46844	0.128	-0.487	0.157	-0.468	0.175	-0.46	0.12879	-0.50164	0.156	-0.508	0.181	-0.495	0.203	-0.495	0.112	-0.493	0.14	-0.511	0.163	-0.495	0.18445	-0.49132	0.17611	-0.53352	0.223	-0.55	0.246	-0.548	0.279	-0.558	0.14782	-0.53522	0.201	-0.511	0.239	-0.502	0.275	-0.495	0.17456
	0.19086	-0.64588	0.28788	-0.62262	0.368	-0.608	0.461	-0.613	0.1379	-0.58197	0.143	-0.607	0.174	-0.582	0.192	-0.573	0.14562	-0.62565	0.174	-0.636	0.2	-0.62	0.221	-0.62	0.132	-0.615	0.159	-0.638	0.183	-0.616	0.20277	-0.61414	0.20048	-0.66258	0.249	-0.682	0.271	-0.681	0.303	-0.695	0.16835	-0.66756	0.222	-0.637	0.261	-0.627	0.295	-0.62	0.19614
	0.21183	-0.80683	0.309	-0.7768	0.391	-0.757	0.485	-0.762	0.16019	-0.72118	0.163	-0.754	0.195	-0.722	0.214	-0.711	0.16645	-0.77959	0.195	-0.792	0.223	-0.77	0.244	-0.772	0.158	-0.763	0.182	-0.794	0.209	-0.764	0.22703	-0.76356	0.23005	-0.81879	0.282	-0.844	0.303	-0.843	0.334	-0.861	0.19343	-0.82901	0.249	-0.791	0.288	-0.779	0.32	-0.771	0.22283
	0.23867	-1.004	0.33794	-0.96584	0.421	-0.939	0.518	-0.946	0.18994	-0.89172	0.189	-0.936	0.224	-0.895	0.243	-0.88	0.19248	-0.97018	0.223	-0.984	0.254	-0.956	0.274	-0.958	0.191	-0.945	0.213	-0.986	0.242	-0.945	0.25765	-0.94745	0.2669	-1.0108	0.322	-1.04	0.343	-1.04	0.373	-1.06	0.22445	-1.0262	0.282	-0.98	0.322	-0.966	0.352	-0.957	0.25603
	0.27425	-1.2466	0.37478	-1.1982	0.46	-1.16	0.559	-1.17	0.2277	-1.1008	0.223	-1.16	0.26	-1.11	0.281	-1.09	0.22661	-1.2055	0.257	-1.22	0.293	-1.18	0.311	-1.19	0.235	-1.17	0.253	-1.22	0.286	-1.17	0.2992	-1.1713	0.31459	-1.2436	0.375	-1.28	0.393	-1.28	0.422	-1.31	0.26475	-1.2714	0.326	-1.21	0.367	-1.19	0.393	-1.18	0.29987
	0.32273	-1.5457	0.42604	-1.4837	0.513	-1.44	0.613	-1.44	0.27767	-1.3579	0.269	-1.44	0.31	-1.37	0.33	-1.34	0.26957	-1.4922	0.302	-1.52	0.343	-1.46	0.36	-1.47	0.29	-1.44	0.307	-1.51	0.341	-1.44	0.35303	-1.4451	0.37704	-1.5299	0.442	-1.57	0.459	-1.57	0.488	-1.61	0.31877	-1.571	0.382	-1.49	0.425	-1.47	0.449	-1.46	0.35628
	0.38484	-1.9127	0.48994	-1.833	0.582	-1.77	0.684	-1.78	0.34089	-1.6701	0.327	-1.78	0.371	-1.68	0.394	-1.65	0.32776	-1.8491	0.365	-1.88	0.409	-1.8	0.425	-1.81	0.363	-1.76	0.375	-1.86	0.415	-1.76	0.42463	-1.7805	0.45443	-1.8756	0.527	-1.92	0.548	-1.93	0.573	-1.98	0.38718	-1.9393	0.454	-1.84	0.498	-1.81	0.52	-1.8	0.43223
	0.4694	-2.3642	0.57872	-2.2605	0.672	-2.18	0.778	-2.18	0.42541	-2.0537	0.404	-2.19	0.453	-2.07	0.478	-2.03	0.40464	-2.2901	0.446	-2.32	0.497	-2.22	0.513	-2.24	0.458	-2.17	0.467	-2.29	0.509	-2.17	0.51663	-2.1889	0.55906	-2.3	0.638	-2.35	0.658	-2.36	0.684	-2.43	0.47714	-2.3906	0.552	-2.26	0.599	-2.22	0.613	-2.21	0.52714
	0.57919	-2.9155	0.69437	-2.7829	0.79	-2.68	0.899	-2.67	0.53361	-2.5175	0.507	-2.7	0.563	-2.54	0.589	-2.49	0.50704	-2.8267	0.551	-2.86	0.611	-2.73	0.628	-2.76	0.582	-2.65	0.588	-2.82	0.633	-2.65	0.6391	-2.6843	0.69232	-2.8137	0.782	-2.87	0.803	-2.88	0.824	-2.97	0.59757	-2.9449	0.675	-2.77	0.726	-2.72	0.739	-2.71	0.65839
	0.72681	-3.5892	0.84689	-3.4191	0.946	-3.28	1.06	-3.27	0.6776	-3.0874	0.645	-3.33	0.705	-3.12	0.731	-3.05	0.63324	-3.4966	0.703	-3.51	0.767	-3.33	0.798	-3.39	0.745	-3.24	0.747	-3.45	0.796	-3.25	0.79933	-3.2856	0.85294	-3.4342	0.976	-3.49	1	-3.5	0.995	-3.64	0.74967	-3.6015	0.854	-3.38	0.887	-3.32	0.891	-3.31	0.83474
data2	Nf 115								substrate								IP2-0.02								IP2-0.15								IP2-0.03								IP2-0.04								IP2-0.08
	Z'(a)	Z''(b)	Z'(a)	Z''(b)	Z'(a)	Z''(b)	Z'(a)	Z''(b)	Z'(a)	Z''(b)	Z'(a)	Z''(b)	Z'(a)	Z''(b)	Z'(a)	Z''(b)	Z'(a)	Z''(b)	Z'(a)	Z''(b)	Z'(a)	Z''(b)	Z'(a)	Z''(b)	Z'(a)	Z''(b)	Z'(a)	Z''(b)	Z'(a)	Z''(b)	Z'(a)	Z''(b)	Z'(a)	Z''(b)	Z'(a)	Z''(b)	Z'(a)	Z''(b)	Z'(a)	Z''(b)	Z'(a)	Z''(b)	Z'(a)	Z''(b)	Z'(a)	Z''(b)	Z'(a)	Z''(b)	Z'(a)
	0.37462	1.5976	0.465	1.63	0.546	1.59	0.619	1.61	0.0836	0.911	0.115	0.945	0.113	0.881	0.131	0.801	0.988	2.43	1.01	2.42	1.04	2.4	1.03	2.33	0.302	1.63	0.322	1.62	0.348	1.64	0.363	1.61	1.0245	2.488	1.07	2.49	1.08	2.47	1.11	2.46	0.10121	0.41433	0.13276	0.41137	0.16081	0.41152	0.20192	0.40846	0.0859
	0.31248	1.25	0.4	1.27	0.482	1.24	0.552	1.25	0.0986	0.693	0.128	0.721	0.131	0.673	0.151	0.61	0.43	2.07	0.453	2.06	0.48	2.05	0.491	2	0.242	1.28	0.263	1.27	0.289	1.29	0.305	1.27	0.44297	2.1249	0.485	2.13	0.507	2.12	0.536	2.11	0.094386	0.31331	0.12581	0.3108	0.15378	0.31281	0.19555	0.31118	0.0776
	0.24683	1.0001	0.332	1.02	0.416	0.991	0.486	1	0.0804	0.548	0.111	0.571	0.118	0.535	0.139	0.485	0.25	1.81	0.277	1.81	0.307	1.8	0.328	1.75	0.175	1.03	0.199	1.02	0.221	1.04	0.239	1.01	0.25917	1.8662	0.306	1.87	0.331	1.87	0.365	1.86	0.089969	0.22797	0.11997	0.22906	0.14951	0.23106	0.19159	0.23029	0.0709
	0.20663	0.79377	0.291	0.809	0.377	0.785	0.446	0.794	0.0693	0.427	0.0997	0.444	0.108	0.414	0.132	0.379	0.222	1.51	0.248	1.51	0.281	1.5	0.306	1.45	0.134	0.819	0.157	0.809	0.179	0.821	0.196	0.798	0.22655	1.5536	0.277	1.56	0.305	1.55	0.34	1.54	0.089623	0.15195	0.1194	0.1535	0.14703	0.16074	0.1894	0.16113	0.0675
	0.18959	0.62685	0.275	0.639	0.362	0.619	0.43	0.624	0.0703	0.331	0.101	0.345	0.111	0.321	0.135	0.295	0.216	1.2	0.241	1.19	0.277	1.18	0.301	1.15	0.115	0.647	0.14	0.638	0.16	0.648	0.177	0.629	0.22016	1.2305	0.269	1.23	0.297	1.22	0.334	1.22	0.087669	0.087816	0.11749	0.090481	0.14683	0.095405	0.18868	0.10042	0.0672
	0.17906	0.49713	0.264	0.507	0.352	0.49	0.42	0.495	0.0719	0.262	0.101	0.27	0.112	0.252	0.139	0.256	0.192	0.936	0.218	0.929	0.253	0.921	0.277	0.893	0.102	0.513	0.127	0.506	0.147	0.514	0.164	0.497	0.19691	0.95887	0.243	0.96	0.272	0.953	0.307	0.946	0.087615	0.028208	0.11726	0.032153	0.14649	0.039165	0.18922	0.042071	0.0658
	0.16879	0.39287	0.254	0.401	0.342	0.387	0.41	0.39	0.0693	0.206	0.0965	0.212	0.109	0.198	0.136	0.202	0.161	0.728	0.187	0.721	0.221	0.714	0.246	0.692	0.0918	0.405	0.117	0.4	0.136	0.406	0.152	0.393	0.16353	0.74438	0.209	0.743	0.237	0.74	0.272	0.733	0.089111	-0.029473	0.11846	-0.024059	0.14769	-0.014641	0.19068	-0.0099024	0.066
	0.15976	0.30667	0.245	0.313	0.334	0.302	0.401	0.305	0.0719	0.154	0.098	0.156	0.111	0.145	0.131	0.155	0.132	0.564	0.158	0.558	0.192	0.551	0.217	0.534	0.0827	0.316	0.107	0.313	0.127	0.317	0.141	0.308	0.13412	0.57374	0.178	0.574	0.206	0.571	0.241	0.566	0.092079	-0.08789	0.12096	-0.080783	0.15013	-0.068564	0.1934	-0.061555	0.0675
	0.15354	0.23417	0.239	0.239	0.328	0.231	0.395	0.233	0.0662	0.114	0.0916	0.116	0.104	0.106	0.13	0.11	0.111	0.434	0.136	0.428	0.17	0.422	0.195	0.409	0.0765	0.241	0.101	0.24	0.119	0.243	0.133	0.236	0.11212	0.43976	0.156	0.441	0.183	0.438	0.218	0.434	0.096548	-0.14981	0.12481	-0.14084	0.15385	-0.12521	0.19741	-0.11549	0.0703
	0.14908	0.17235	0.235	0.176	0.323	0.17	0.391	0.172	0.0623	0.0795	0.0861	0.08	0.0995	0.073	0.125	0.0759	0.0969	0.328	0.122	0.322	0.156	0.316	0.18	0.307	0.0761	0.174	0.0963	0.177	0.115	0.18	0.128	0.176	0.09732	0.32986	0.14	0.332	0.167	0.331	0.202	0.327	0.10296	-0.21798	0.13038	-0.20704	0.1592	-0.18709	0.20302	-0.17422	0.0746
	0.14755	0.11488	0.232	0.123	0.321	0.118	0.388	0.121	0.0599	0.0484	0.0824	0.0484	0.0965	0.0432	0.122	0.0454	0.0868	0.241	0.112	0.236	0.146	0.23	0.171	0.223	0.0711	0.12	0.0953	0.121	0.114	0.122	0.127	0.12	0.087688	0.24014	0.13	0.244	0.157	0.243	0.192	0.241	0.11136	-0.29541	0.13799	-0.2825	0.16649	-0.2573	0.21057	-0.24033	0.0806
	0.14494	0.069319	0.231	0.0758	0.32	0.0734	0.388	0.0762	0.0589	0.0194	0.0799	0.0194	0.0945	0.0153	0.12	0.0172	0.0902	0.118	0.109	0.109	0.141	0.157	0.166	0.152	0.068	0.0733	0.0925	0.0748	0.111	0.0757	0.124	0.0763	0.090859	0.11495	0.125	0.169	0.151	0.169	0.186	0.168	0.12385	-0.38487	0.14769	-0.37052	0.17597	-0.33885	0.22047	-0.31678	0.0887
	0.14154	0.028953	0.228	0.0357	0.319	0.0329	0.389	0.0345	0.0574	-0.00998	0.0815	-0.00578	0.0952	-0.0104	0.12	-0.00863	0.0756	0.0747	0.0964	0.065	0.122	0.055	0.141	0.0495	0.0638	0.0324	0.0897	0.0343	0.108	0.0344	0.127	0.0324	0.077945	0.070974	0.113	0.0654	0.132	0.0634	0.183	0.106	0.13782	-0.49258	0.16181	-0.47402	0.18952	-0.43454	0.23435	-0.40586	0.1
	0.14124	-0.010641	0.228	-0.00416	0.32	-0.00569	0.39	-0.0042	0.0577	-0.0382	0.0818	-0.0338	0.0956	-0.0379	0.12	-0.0365	0.0681	0.031	0.0902	0.0207	0.117	0.00969	0.137	0.00555	0.0637	-0.00816	0.0895	-0.00499	0.108	-0.0057	0.127	-0.00687	0.070624	0.025002	0.107	0.0198	0.127	0.0187	0.156	0.0111	0.1559	-0.62189	0.17844	-0.60015	0.20563	-0.55076	0.25089	-0.51386	0.114
	0.14197	-0.050708	0.23	-0.0442	0.322	-0.0448	0.391	-0.0427	0.059	-0.0673	0.083	-0.0635	0.0967	-0.0672	0.121	-0.0661	0.0626	-0.013	0.0864	-0.0242	0.114	-0.0361	0.135	-0.0387	0.0644	-0.049	0.0903	-0.0444	0.109	-0.0456	0.128	-0.0463	0.065726	-0.021661	0.104	-0.026	0.125	-0.0257	0.155	-0.0332	0.17907	-0.77861	0.20005	-0.75319	0.22655	-0.6913	0.27229	-0.64394	0.131
	0.14374	-0.093051	0.232	-0.086	0.324	-0.0852	0.394	-0.0828	0.0611	-0.101	0.0852	-0.0961	0.0989	-0.0997	0.123	-0.0989	0.0593	-0.0609	0.0853	-0.0724	0.115	-0.0852	0.137	-0.0856	0.0666	-0.0921	0.0924	-0.0858	0.111	-0.0878	0.13	-0.0879	0.063509	-0.072206	0.104	-0.0747	0.125	-0.0729	0.156	-0.0796	0.20928	-0.96977	0.22818	-0.93966	0.25386	-0.86212	0.29986	-0.80181	0.154
	0.14667	-0.13957	0.235	-0.132	0.328	-0.129	0.397	-0.126	0.0644	-0.139	0.0886	-0.133	0.102	-0.137	0.126	-0.136	0.0607	-0.114	0.0887	-0.125	0.119	-0.139	0.142	-0.137	0.0702	-0.139	0.0957	-0.131	0.115	-0.133	0.133	-0.133	0.066407	-0.12794	0.108	-0.128	0.129	-0.124	0.162	-0.13	0.24786	-1.2032	0.26508	-1.1676	0.28944	-1.0708	0.33555	-0.9936	0.183
	0.15074	-0.1925	0.24	-0.183	0.333	-0.179	0.402	-0.176	0.069	-0.183	0.0933	-0.176	0.107	-0.18	0.13	-0.18	0.0679	-0.172	0.0973	-0.184	0.129	-0.198	0.151	-0.193	0.0752	-0.192	0.1	-0.182	0.12	-0.185	0.138	-0.184	0.075578	-0.18923	0.118	-0.185	0.137	-0.18	0.171	-0.184	0.29777	-1.4886	0.31275	-1.4467	0.3353	-1.3258	0.3813	-1.2273	0.221
	0.1561	-0.25437	0.246	-0.242	0.339	-0.237	0.407	-0.233	0.0748	-0.235	0.0994	-0.227	0.113	-0.231	0.135	-0.232	0.0808	-0.235	0.111	-0.247	0.143	-0.262	0.164	-0.255	0.0818	-0.254	0.107	-0.241	0.127	-0.245	0.144	-0.244	0.090846	-0.25519	0.132	-0.248	0.151	-0.241	0.184	-0.244	0.36285	-1.8381	0.37538	-1.788	0.39519	-1.6376	0.44018	-1.5119	0.271
	0.16334	-0.32798	0.254	-0.313	0.347	-0.306	0.415	-0.301	0.0825	-0.298	0.108	-0.287	0.12	-0.293	0.142	-0.294	0.0982	-0.304	0.129	-0.316	0.159	-0.334	0.18	-0.324	0.0907	-0.327	0.115	-0.31	0.135	-0.316	0.152	-0.314	0.11029	-0.32721	0.149	-0.317	0.167	-0.308	0.2	-0.311	0.44786	-2.2649	0.4558	-2.2059	0.47239	-2.0182	0.517	-1.8588	0.335
	0.17522	-0.41531	0.264	-0.398	0.357	-0.389	0.424	-0.382	0.0926	-0.374	0.119	-0.361	0.131	-0.368	0.153	-0.369	0.118	-0.381	0.158	-0.408	0.189	-0.433	0.211	-0.42	0.104	-0.413	0.128	-0.393	0.149	-0.399	0.165	-0.398	0.1378	-0.42063	0.179	-0.41	0.197	-0.399	0.233	-0.404	0.55623	-2.7862	0.56263	-2.7169	0.57496	-2.482	0.61495	-2.2797	0.418
	0.18743	-0.52393	0.277	-0.502	0.37	-0.49	0.437	-0.482	0.108	-0.466	0.135	-0.449	0.146	-0.458	0.165	-0.462	0.14	-0.492	0.175	-0.514	0.204	-0.545	0.226	-0.528	0.119	-0.519	0.142	-0.494	0.163	-0.502	0.178	-0.501	0.15704	-0.52789	0.197	-0.517	0.214	-0.503	0.249	-0.51
	0.20344	-0.6565	0.295	-0.628	0.387	-0.613	0.453	-0.603	0.124	-0.58	0.154	-0.558	0.163	-0.57	0.181	-0.576	0.161	-0.614	0.197	-0.641	0.223	-0.681	0.245	-0.661	0.138	-0.648	0.161	-0.618	0.183	-0.626	0.196	-0.626	0.17979	-0.6566	0.219	-0.645	0.234	-0.628	0.269	-0.638
	0.22453	-0.81947	0.318	-0.782	0.41	-0.763	0.475	-0.752	0.146	-0.719	0.178	-0.691	0.186	-0.708	0.201	-0.717	0.186	-0.763	0.223	-0.795	0.246	-0.849	0.268	-0.823	0.163	-0.806	0.185	-0.768	0.208	-0.779	0.22	-0.779	0.20785	-0.81454	0.246	-0.8	0.259	-0.782	0.294	-0.794
	0.25246	-1.02	0.349	-0.971	0.44	-0.948	0.504	-0.934	0.174	-0.891	0.209	-0.853	0.215	-0.876	0.228	-0.889	0.217	-0.946	0.257	-0.985	0.275	-1.06	0.298	-1.02	0.196	-0.999	0.216	-0.952	0.24	-0.964	0.25	-0.967	0.24415	-1.007	0.28	-0.989	0.29	-0.97	0.326	-0.987
	0.28918	-1.2665	0.39	-1.2	0.48	-1.17	0.542	-1.16	0.21	-1.1	0.249	-1.05	0.254	-1.08	0.263	-1.1	0.256	-1.17	0.3	-1.22	0.312	-1.31	0.337	-1.27	0.238	-1.23	0.258	-1.18	0.282	-1.19	0.29	-1.2	0.28783	-1.2414	0.323	-1.22	0.331	-1.2	0.366	-1.22
	0.33801	-1.57	0.444	-1.49	0.533	-1.45	0.594	-1.43	0.256	-1.36	0.303	-1.29	0.304	-1.33	0.309	-1.36	0.308	-1.44	0.354	-1.5	0.361	-1.62	0.386	-1.57	0.294	-1.52	0.313	-1.45	0.337	-1.47	0.343	-1.48	0.34582	-1.5288	0.38	-1.51	0.385	-1.48	0.42	-1.51
	0.402	-1.9433	0.513	-1.83	0.602	-1.79	0.661	-1.77	0.32	-1.67	0.37	-1.58	0.372	-1.64	0.371	-1.68	0.378	-1.78	0.427	-1.84	0.428	-2.01	0.455	-1.94	0.367	-1.88	0.381	-1.79	0.41	-1.81	0.413	-1.82	0.4224	-1.8782	0.456	-1.85	0.453	-1.82	0.49	-1.86
	0.48767	-2.4017	0.606	-2.26	0.694	-2.2	0.752	-2.17	0.401	-2.06	0.459	-1.94	0.461	-2.02	0.453	-2.07	0.466	-2.19	0.522	-2.27	0.514	-2.48	0.544	-2.4	0.459	-2.31	0.475	-2.2	0.505	-2.22	0.503	-2.24	0.52135	-2.3086	0.552	-2.28	0.545	-2.25	0.586	-2.29
	0.60192	-2.9595	0.728	-2.77	0.813	-2.7	0.869	-2.67	0.508	-2.53	0.571	-2.37	0.579	-2.47	0.563	-2.54	0.582	-2.69	0.645	-2.78	0.626	-3.06	0.664	-2.95	0.583	-2.83	0.597	-2.69	0.629	-2.73	0.622	-2.76	0.64902	-2.8292	0.68	-2.8	0.663	-2.76	0.709	-2.82
	0.75242	-3.6461	0.89	-3.4	0.971	-3.31	1.03	-3.27	0.649	-3.1	0.716	-2.89	0.733	-3.02	0.706	-3.12	0.742	-3.31	0.82	-3.4	0.758	-3.77	0.843	-3.62	0.744	-3.47	0.754	-3.3	0.793	-3.34	0.781	-3.38	0.81146	-3.4717	0.857	-3.4	0.807	-3.38	0.881	-3.44
data3	Nf 115								substrate								IP2-0.02								IP2-0.15								IP2-0.03								IP2-0.04								IP2-0.08
	Z'(a)	Z''(b)	Z'(a)	Z''(b)	Z'(a)	Z''(b)	Z'(a)	Z''(b)	Z'(a)	Z''(b)	Z'(a)	Z''(b)	Z'(a)	Z''(b)	Z'(a)	Z''(b)	Z'(a)	Z''(b)	Z'(a)	Z''(b)	Z'(a)	Z''(b)	Z'(a)	Z''(b)	Z'(a)	Z''(b)	Z'(a)	Z''(b)	Z'(a)	Z''(b)	Z'(a)	Z''(b)	Z'(a)	Z''(b)	Z'(a)	Z''(b)	Z'(a)	Z''(b)	Z'(a)	Z''(b)	Z'(a)	Z''(b)	Z'(a)	Z''(b)	Z'(a)	Z''(b)	Z'(a)	Z''(b)	Z'(a)
	-0.031652	2.7063	0.0615	2.67	0.175	2.64	0.245	2.56	0.25992	1.5064	0.278	1.5	0.287	1.48	0.322	1.52	0.983	2.41	1	2.4	1.02	2.39	1.03	2.37	0.49205	2.4243	0.478	2.28	0.462	2.16	0.489	2.19	0.086192	0.45652	0.103	0.455	0.125	0.451	0.155	0.449	0.096658	0.4245	0.13935	0.42147	0.17834	0.41816	0.241	0.411	0.0864
	0.059447	2.1113	0.152	2.08	0.26	2.06	0.333	1.99	0.2124	1.1804	0.23	1.18	0.242	1.17	0.275	1.19	0.428	2.05	0.453	2.05	0.464	2.04	0.487	2.03	0.37636	1.9535	0.376	1.83	0.369	1.74	0.396	1.75	0.077896	0.34753	0.0943	0.348	0.117	0.346	0.147	0.345	0.089735	0.32266	0.13267	0.32037	0.17223	0.31841	0.235	0.313	0.0781
	0.2951	1.4374	0.379	1.4	0.474	1.37	0.537	1.31	0.15301	0.94463	0.17	0.943	0.188	0.935	0.218	0.957	0.254	1.8	0.281	1.8	0.294	1.79	0.319	1.78	0.27085	1.5777	0.279	1.48	0.283	1.41	0.306	1.41	0.069997	0.26156	0.0875	0.262	0.11	0.263	0.14	0.263	0.086721	0.23377	0.12874	0.23456	0.16937	0.23305	0.232	0.23	0.0707
	0.2352	1.1505	0.323	1.12	0.42	1.1	0.489	1.05	0.11542	0.74648	0.134	0.746	0.152	0.74	0.18	0.756	0.224	1.49	0.254	1.49	0.268	1.49	0.293	1.48	0.20187	1.2576	0.216	1.18	0.222	1.12	0.245	1.12	0.068989	0.18228	0.0842	0.187	0.107	0.19	0.137	0.191	0.086137	0.15705	0.12642	0.16207	0.16749	0.16182	0.23	0.16	0.0672
	0.21113	0.91483	0.301	0.891	0.397	0.873	0.472	0.832	0.098878	0.58777	0.119	0.588	0.138	0.583	0.165	0.596	0.217	1.18	0.249	1.18	0.261	1.18	0.289	1.17	0.16205	0.99876	0.18	0.932	0.192	0.89	0.213	0.891	0.065965	0.11597	0.0836	0.12	0.106	0.124	0.137	0.126	0.083974	0.092295	0.12601	0.095353	0.16795	0.095491	0.23	0.0985	0.0666
	0.19417	0.72657	0.285	0.708	0.383	0.693	0.46	0.659	0.088028	0.46624	0.108	0.466	0.13	0.474	0.154	0.472	0.193	0.922	0.224	0.92	0.237	0.915	0.264	0.908	0.13559	0.79393	0.157	0.742	0.169	0.707	0.192	0.709	0.06466	0.055278	0.0821	0.061	0.105	0.068	0.136	0.0713	0.083385	0.032312	0.12575	0.037134	0.16825	0.038965	0.231	0.0423	0.0651
	0.17996	0.57455	0.271	0.56	0.369	0.548	0.448	0.519	0.077865	0.36856	0.0984	0.368	0.12	0.369	0.144	0.373	0.161	0.716	0.193	0.714	0.205	0.71	0.231	0.704	0.11367	0.62892	0.138	0.587	0.151	0.56	0.174	0.561	0.064845	-0.0022916	0.0822	0.00574	0.105	0.0157	0.136	0.0205	0.084328	-0.025727	0.12697	-0.018641	0.17002	-0.014806	0.233	-0.0109	0.065
	0.16665	0.44807	0.259	0.437	0.357	0.428	0.437	0.404	0.068599	0.28734	0.0896	0.288	0.112	0.288	0.135	0.29	0.133	0.552	0.165	0.549	0.175	0.549	0.201	0.543	0.097792	0.49263	0.123	0.46	0.137	0.439	0.159	0.44	0.066328	-0.059465	0.0834	-0.0489	0.106	-0.0355	0.138	-0.0287	0.08656	-0.0844	0.12956	-0.074715	0.17298	-0.068581	0.236	-0.0636	0.0662
	0.15671	0.34355	0.25	0.336	0.349	0.329	0.429	0.308	0.061938	0.2197	0.0835	0.219	0.106	0.219	0.129	0.221	0.111	0.423	0.143	0.42	0.153	0.421	0.18	0.416	0.086336	0.38025	0.112	0.355	0.127	0.338	0.15	0.339	0.068989	-0.11907	0.0858	-0.106	0.108	-0.0879	0.141	-0.0787	0.090104	-0.14662	0.13355	-0.1337	0.17717	-0.12491	0.241	-0.119	0.0685
	0.14997	0.25558	0.243	0.252	0.343	0.245	0.423	0.227	0.061876	0.15783	0.083	0.157	0.105	0.156	0.124	0.163	0.0962	0.317	0.129	0.314	0.138	0.316	0.165	0.312	0.079144	0.28589	0.105	0.267	0.12	0.253	0.143	0.255	0.073127	-0.18388	0.0896	-0.167	0.112	-0.144	0.145	-0.132	0.095278	-0.21542	0.13924	-0.19845	0.18294	-0.18634	0.247	-0.178	0.0723
	0.14466	0.1817	0.239	0.18	0.34	0.176	0.42	0.159	0.056887	0.10922	0.0785	0.108	0.101	0.107	0.123	0.107	0.0866	0.231	0.119	0.227	0.129	0.232	0.155	0.228	0.074351	0.20671	0.101	0.193	0.116	0.18	0.139	0.184	0.078778	-0.25699	0.0951	-0.235	0.117	-0.207	0.152	-0.19	0.10217	-0.2937	0.14692	-0.27175	0.19052	-0.25593	0.255	-0.245	0.0777
	0.14324	0.11423	0.237	0.118	0.338	0.115	0.418	0.1	0.054223	0.066352	0.0757	0.0648	0.0977	0.0631	0.12	0.0569	0.0888	0.109	0.112	0.101	0.124	0.16	0.15	0.156	0.07444	0.13484	0.1	0.125	0.115	0.113	0.139	0.117	0.08647	-0.34174	0.102	-0.315	0.124	-0.279	0.16	-0.257	0.11229	-0.38551	0.15723	-0.35727	0.2004	-0.33663	0.265	-0.323	0.0848
	0.14005	0.064075	0.237	0.0625	0.338	0.0595	0.419	0.0504	0.054153	0.02608	0.0737	0.0255	0.0936	0.0256	0.119	0.0238	0.0769	0.0634	0.0996	0.0593	0.111	0.0593	0.13	0.0549	0.072009	0.073643	0.0979	0.0672	0.113	0.0579	0.137	0.059	0.096982	-0.44065	0.113	-0.408	0.133	-0.364	0.171	-0.334	0.12365	-0.49546	0.17151	-0.45738	0.2143	-0.43154	0.278	-0.415	0.0949
	0.13943	0.014433	0.237	0.0103	0.338	0.00876	0.419	0.00063	0.053979	-0.012336	0.0733	-0.0127	0.0935	-0.0121	0.12	-0.0141	0.0695	0.0175	0.0934	0.0139	0.105	0.015	0.125	0.0106	0.071469	0.017451	0.0974	0.0142	0.112	0.00633	0.136	0.00714	0.1096	-0.56149	0.125	-0.52	0.146	-0.464	0.186	-0.424	0.13832	-0.62837	0.18869	-0.57895	0.23048	-0.54657	0.295	-0.526	0.107
	0.13976	-0.039516	0.238	-0.0408	0.34	-0.0415	0.421	-0.0487	0.054808	-0.051519	0.074	-0.0515	0.0942	-0.0506	0.121	-0.0523	0.0641	-0.0297	0.0894	-0.0323	0.102	-0.0298	0.123	-0.0336	0.072465	-0.03763	0.0982	-0.0378	0.113	-0.0446	0.137	-0.0439	0.12565	-0.70786	0.141	-0.657	0.161	-0.586	0.204	-0.533	0.1571	-0.79049	0.2111	-0.72605	0.25171	-0.68585	0.317	-0.658	0.123
	0.14194	-0.091462	0.24	-0.0941	0.342	-0.0934	0.424	-0.0997	0.056795	-0.092904	0.076	-0.0926	0.0961	-0.0912	0.123	-0.0931	0.0615	-0.0813	0.0882	-0.0823	0.102	-0.0779	0.123	-0.0809	0.075028	-0.094096	0.1	-0.0915	0.115	-0.0975	0.14	-0.0969	0.14651	-0.8873	0.161	-0.824	0.181	-0.734	0.226	-0.665	0.18099	-0.98904	0.23996	-0.90498	0.279	-0.85499	0.346	-0.82	0.143
	0.14567	-0.14785	0.244	-0.151	0.346	-0.149	0.429	-0.155	0.060291	-0.1383	0.0792	-0.138	0.0992	-0.136	0.126	-0.138	0.0631	-0.139	0.0918	-0.138	0.106	-0.131	0.128	-0.133	0.079274	-0.15439	0.104	-0.149	0.119	-0.154	0.143	-0.154	0.17317	-1.1073	0.188	-1.03	0.208	-0.916	0.255	-0.824	0.21194	-1.2333	0.2777	-1.123	0.31438	-1.0615	0.382	-1.02	0.17
	0.15087	-0.21113	0.249	-0.215	0.351	-0.211	0.434	-0.217	0.064907	-0.18985	0.0836	-0.189	0.104	-0.187	0.131	-0.189	0.0713	-0.203	0.101	-0.199	0.115	-0.189	0.137	-0.189	0.085187	-0.22119	0.109	-0.213	0.124	-0.218	0.149	-0.218	0.20728	-1.3779	0.224	-1.28	0.242	-1.14	0.292	-1.02	0.25235	-1.5348	0.32631	-1.3893	0.36089	-1.3137	0.43	-1.25	0.204
	0.15811	-0.28363	0.255	-0.289	0.358	-0.283	0.441	-0.289	0.071089	-0.25003	0.0897	-0.249	0.109	-0.246	0.137	-0.248	0.0854	-0.274	0.115	-0.266	0.129	-0.252	0.15	-0.252	0.093171	-0.29795	0.117	-0.287	0.131	-0.292	0.156	-0.291	0.25163	-1.7118	0.269	-1.59	0.286	-1.41	0.338	-1.26	0.30317	-1.9058	0.39003	-1.7146	0.42065	-1.6214	0.492	-1.55	0.249
	0.17076	-0.36719	0.263	-0.376	0.366	-0.369	0.45	-0.374	0.079467	-0.32138	0.0976	-0.321	0.117	-0.317	0.145	-0.318	0.103	-0.35	0.133	-0.339	0.146	-0.322	0.167	-0.321	0.10638	-0.38661	0.126	-0.373	0.143	-0.378	0.168	-0.377	0.30943	-2.123	0.33	-1.97	0.345	-1.74	0.396	-1.54	0.36938	-2.3642	0.47248	-2.1116	0.49828	-1.9971	0.573	-1.9	0.307
	0.18371	-0.46944	0.274	-0.481	0.377	-0.471	0.461	-0.477	0.092767	-0.40591	0.11	-0.406	0.13	-0.401	0.158	-0.402	0.126	-0.456	0.159	-0.439	0.175	-0.415	0.198	-0.415	0.11998	-0.49339	0.142	-0.475	0.155	-0.483	0.18	-0.481	0.38505	-2.6313	0.409	-2.43	0.421	-2.16	0.472	-1.9	0.45713	-2.9305	0.57915	-2.5961	0.5985	-2.4556	0.677	-2.33	0.385
	0.20081	-0.59208	0.288	-0.608	0.392	-0.596	0.476	-0.601	0.10655	-0.51025	0.124	-0.51	0.143	-0.504	0.171	-0.505	0.14	-0.575	0.176	-0.552	0.192	-0.523	0.214	-0.522	0.13827	-0.62274	0.158	-0.6	0.17	-0.61	0.196	-0.607
	0.22307	-0.74187	0.307	-0.764	0.412	-0.748	0.496	-0.754	0.12473	-0.63733	0.141	-0.637	0.16	-0.63	0.188	-0.631	0.156	-0.72	0.194	-0.69	0.213	-0.652	0.234	-0.653	0.16149	-0.77945	0.18	-0.752	0.191	-0.764	0.217	-0.761
	0.25228	-0.92378	0.332	-0.955	0.438	-0.934	0.523	-0.941	0.14853	-0.79275	0.165	-0.793	0.183	-0.784	0.211	-0.785	0.175	-0.898	0.218	-0.859	0.238	-0.811	0.258	-0.811	0.19188	-0.97092	0.209	-0.938	0.218	-0.953	0.245	-0.95
	0.2924	-1.1462	0.366	-1.19	0.474	-1.16	0.557	-1.17	0.17915	-0.98334	0.195	-0.984	0.213	-0.974	0.241	-0.974	0.198	-1.12	0.245	-1.07	0.272	-1.01	0.289	-1.01	0.23097	-1.2044	0.247	-1.16	0.254	-1.18	0.281	-1.18
	0.34286	-1.4173	0.409	-1.48	0.521	-1.44	0.604	-1.45	0.21946	-1.2168	0.235	-1.22	0.252	-1.21	0.28	-1.21	0.226	-1.39	0.283	-1.32	0.311	-1.24	0.329	-1.25	0.2832	-1.4908	0.296	-1.44	0.303	-1.47	0.328	-1.46
	0.41039	-1.7484	0.468	-1.83	0.583	-1.78	0.665	-1.79	0.2725	-1.5021	0.287	-1.51	0.303	-1.49	0.332	-1.49	0.262	-1.73	0.334	-1.64	0.367	-1.54	0.382	-1.54	0.35236	-1.8399	0.362	-1.78	0.366	-1.82	0.393	-1.81
	0.49961	-2.1529	0.546	-2.27	0.668	-2.2	0.748	-2.22	0.34062	-1.8508	0.355	-1.86	0.369	-1.84	0.399	-1.84	0.309	-2.16	0.397	-2.03	0.44	-1.89	0.454	-1.9	0.44137	-2.2676	0.448	-2.2	0.45	-2.24	0.478	-2.23
	0.61562	-2.6428	0.65	-2.8	0.78	-2.71	0.858	-2.73	0.43197	-2.279	0.447	-2.29	0.459	-2.27	0.488	-2.27	0.374	-2.68	0.482	-2.51	0.534	-2.33	0.545	-2.34	0.55997	-2.7855	0.562	-2.7	0.561	-2.76	0.59	-2.75
	0.76968	-3.2392	0.792	-3.45	0.925	-3.33	1	-3.36	0.5509	-2.8007	0.566	-2.81	0.576	-2.79	0.608	-2.79	0.458	-3.33	0.6	-3.1	0.658	-2.86	0.669	-2.89	0.71529	-3.4194	0.712	-3.32	0.708	-3.4	0.737	-3.38
	0.9732	-3.9641	0.98	-4.25	1.13	-4.09	1.2	-4.12	0.70768	-3.4347	0.723	-3.45	0.731	-3.42	0.765	-3.42	0.579	-4.22	0.757	-3.83	0.835	-3.52	0.817	-3.54	0.91953	-4.193	0.914	-4.07	0.907	-4.17	0.939	-4.15
data4	Nf 115								substrate								IP2-0.02								IP2-0.15								IP2-0.03								IP2-0.04								IP2-0.08
	Z'(a)	Z''(b)	Z'(a)	Z''(b)	Z'(a)	Z''(b)	Z'(a)	Z''(b)	Z'(a)	Z''(b)	Z'(a)	Z''(b)	Z'(a)	Z''(b)	Z'(a)	Z''(b)	Z'(a)	Z''(b)	Z'(a)	Z''(b)	Z'(a)	Z''(b)	Z'(a)	Z''(b)	Z'(a)	Z''(b)	Z'(a)	Z''(b)	Z'(a)	Z''(b)	Z'(a)	Z''(b)	Z'(a)	Z''(b)	Z'(a)	Z''(b)	Z'(a)	Z''(b)	Z'(a)	Z''(b)	Z'(a)	Z''(b)	Z'(a)	Z''(b)	Z'(a)	Z''(b)	Z'(a)	Z''(b)	Z'(a)
	0.14933	0.49186	0.237	0.495	0.316	0.494	0.401	0.499	0.0778	0.47	0.101	0.472	0.114	0.469	0.139	0.468	0.080623	0.46375	0.101	0.465	0.126	0.464	0.146	0.457	0.087	0.551	0.109	0.551	0.129	0.553	0.153	0.552	0.085	0.456	0.106	0.461	0.129	0.459	0.153	0.461	0.10613	0.43297	0.12876	0.43122	0.14736	0.4291	0.1744	0.42331	0.0933
	0.14065	0.3758	0.229	0.38	0.307	0.379	0.393	0.383	0.0689	0.361	0.0923	0.364	0.105	0.361	0.131	0.36	0.072219	0.35531	0.0921	0.358	0.118	0.358	0.138	0.352	0.0763	0.426	0.098	0.426	0.119	0.429	0.142	0.428	0.0768	0.348	0.0978	0.353	0.121	0.353	0.145	0.355	0.099215	0.32903	0.12173	0.32838	0.14065	0.328	0.16763	0.32328	0.0853
	0.13459	0.27897	0.221	0.282	0.302	0.283	0.385	0.285	0.0608	0.276	0.0855	0.277	0.0975	0.276	0.123	0.276	0.064717	0.26889	0.0855	0.271	0.112	0.272	0.13	0.269	0.0699	0.326	0.0916	0.328	0.112	0.327	0.137	0.329	0.0693	0.262	0.0905	0.268	0.114	0.269	0.139	0.269	0.09623	0.23817	0.11684	0.24238	0.13748	0.24035	0.1641	0.2382	0.0787
	0.13104	0.19656	0.218	0.2	0.298	0.201	0.382	0.204	0.0571	0.201	0.0819	0.202	0.0938	0.202	0.119	0.202	0.061162	0.19339	0.0821	0.197	0.108	0.198	0.127	0.196	0.0658	0.239	0.0871	0.242	0.107	0.242	0.133	0.243	0.0686	0.184	0.0872	0.193	0.111	0.194	0.136	0.195	0.095416	0.16013	0.11409	0.16928	0.13498	0.16808	0.16168	0.1671	0.0755
	0.12955	0.11983	0.216	0.129	0.296	0.13	0.38	0.134	0.0567	0.134	0.0813	0.136	0.0932	0.135	0.118	0.135	0.060867	0.12583	0.0815	0.13	0.107	0.132	0.126	0.131	0.0649	0.162	0.0863	0.166	0.106	0.166	0.13	0.17	0.0656	0.118	0.0867	0.125	0.11	0.128	0.136	0.129	0.093139	0.094223	0.1137	0.10194	0.13469	0.10127	0.16137	0.10103	0.0752
	0.1281	0.055007	0.215	0.0644	0.296	0.0654	0.379	0.0697	0.0551	0.077	0.0798	0.079	0.0917	0.0783	0.117	0.0791	0.059404	0.067105	0.08	0.0733	0.105	0.0752	0.125	0.0756	0.0629	0.097	0.0842	0.102	0.104	0.102	0.13	0.103	0.0642	0.0586	0.0856	0.0672	0.109	0.0705	0.134	0.0725	0.092603	0.033156	0.11307	0.043361	0.13425	0.043792	0.16118	0.044519	0.0739
	0.12832	-0.0060502	0.216	0.00305	0.297	0.00464	0.38	0.00995	0.0551	0.0236	0.0799	0.0265	0.0917	0.0256	0.117	0.0269	0.059448	0.011933	0.08	0.0201	0.105	0.0229	0.125	0.0243	0.0625	0.0365	0.0837	0.0425	0.104	0.0439	0.129	0.044	0.0646	0.00227	0.0859	0.0129	0.109	0.0175	0.135	0.0201	0.093536	-0.02588	0.11388	-0.01266	0.13532	-0.011126	0.16257	-0.0091814	0.0743
	0.12962	-0.067159	0.218	-0.0577	0.298	-0.0554	0.382	-0.0488	0.0564	-0.0279	0.0812	-0.0242	0.0931	-0.0252	0.119	-0.0232	0.060847	-0.042041	0.0811	-0.0316	0.106	-0.0278	0.127	-0.0251	0.0635	-0.0216	0.0847	-0.014	0.104	-0.012	0.131	-0.012	0.0662	-0.0536	0.0876	-0.0403	0.11	-0.0343	0.136	-0.0306	0.095848	-0.085568	0.11607	-0.068758	0.13771	-0.065931	0.1653	-0.062626	0.0761
	0.13222	-0.1321	0.22	-0.121	0.301	-0.118	0.385	-0.109	0.0589	-0.0804	0.0839	-0.0755	0.0958	-0.0767	0.121	-0.0739	0.06346	-0.09755	0.0836	-0.0845	0.108	-0.0796	0.129	-0.0753	0.0659	-0.0803	0.087	-0.0707	0.107	-0.068	0.133	-0.0679	0.0691	-0.112	0.0906	-0.0947	0.113	-0.0871	0.139	-0.0822	0.099473	-0.14893	0.11955	-0.12763	0.14147	-0.12332	0.16955	-0.11833	0.0792
	0.13609	-0.20298	0.224	-0.189	0.305	-0.185	0.389	-0.175	0.063	-0.136	0.088	-0.13	0.1	-0.131	0.126	-0.127	0.06754	-0.15729	0.0873	-0.141	0.112	-0.135	0.134	-0.128	0.0697	-0.142	0.091	-0.13	0.11	-0.127	0.137	-0.126	0.0735	-0.174	0.0951	-0.153	0.117	-0.144	0.143	-0.137	0.10486	-0.21885	0.12458	-0.19204	0.14691	-0.18594	0.17562	-0.17886	0.0837
	0.14168	-0.28342	0.23	-0.265	0.31	-0.262	0.394	-0.249	0.0686	-0.197	0.0938	-0.19	0.106	-0.191	0.132	-0.186	0.073359	-0.22389	0.0927	-0.203	0.117	-0.196	0.14	-0.187	0.0754	-0.21	0.0968	-0.195	0.116	-0.191	0.144	-0.19	0.0798	-0.245	0.101	-0.218	0.123	-0.206	0.15	-0.198	0.11202	-0.29848	0.13155	-0.26494	0.1544	-0.25663	0.1839	-0.24693	0.0901
	0.1505	-0.37421	0.237	-0.354	0.318	-0.35	0.401	-0.334	0.0762	-0.267	0.102	-0.257	0.114	-0.259	0.14	-0.253	0.080876	-0.30042	0.1	-0.275	0.124	-0.265	0.148	-0.253	0.0831	-0.288	0.105	-0.268	0.124	-0.263	0.152	-0.261	0.0878	-0.326	0.109	-0.292	0.13	-0.278	0.158	-0.267	0.12302	-0.39232	0.14078	-0.34992	0.16416	-0.33868	0.1948	-0.32536	0.0984
	0.16025	-0.48597	0.247	-0.46	0.328	-0.455	0.411	-0.435	0.0862	-0.349	0.112	-0.336	0.125	-0.339	0.151	-0.33	0.091813	-0.3896	0.11	-0.359	0.133	-0.347	0.159	-0.33	0.0934	-0.379	0.115	-0.354	0.134	-0.347	0.163	-0.344	0.0995	-0.422	0.12	-0.379	0.141	-0.362	0.168	-0.348	0.13512	-0.50443	0.1538	-0.44956	0.17782	-0.43477	0.21013	-0.41605	0.11
	0.17322	-0.62017	0.26	-0.587	0.342	-0.581	0.425	-0.556	0.0997	-0.445	0.125	-0.428	0.14	-0.431	0.165	-0.42	0.10453	-0.49753	0.123	-0.459	0.146	-0.443	0.174	-0.419	0.107	-0.485	0.129	-0.453	0.148	-0.444	0.178	-0.439	0.113	-0.537	0.134	-0.482	0.154	-0.461	0.182	-0.442	0.15077	-0.63966	0.16953	-0.57062	0.19431	-0.55114	0.22846	-0.52604	0.124
	0.19038	-0.78324	0.277	-0.742	0.36	-0.735	0.442	-0.702	0.116	-0.561	0.142	-0.54	0.158	-0.544	0.183	-0.528	0.12127	-0.62795	0.139	-0.581	0.161	-0.561	0.192	-0.527	0.125	-0.614	0.147	-0.574	0.166	-0.562	0.196	-0.555	0.131	-0.677	0.152	-0.607	0.171	-0.581	0.2	-0.557	0.17085	-0.8042	0.18984	-0.7172	0.21558	-0.69168	0.25195	-0.65815	0.142
	0.21274	-0.98244	0.3	-0.931	0.384	-0.923	0.466	-0.881	0.138	-0.703	0.163	-0.676	0.181	-0.679	0.205	-0.66	0.1428	-0.78652	0.159	-0.728	0.181	-0.703	0.215	-0.658	0.147	-0.77	0.169	-0.719	0.189	-0.704	0.219	-0.694	0.155	-0.847	0.174	-0.759	0.193	-0.727	0.222	-0.695	0.19666	-1.0058	0.21665	-0.89602	0.24315	-0.86247	0.28244	-0.81775	0.165
	0.24182	-1.2273	0.331	-1.16	0.416	-1.15	0.496	-1.1	0.165	-0.874	0.19	-0.84	0.211	-0.843	0.233	-0.819	0.17083	-0.98032	0.186	-0.907	0.207	-0.876	0.244	-0.816	0.176	-0.961	0.198	-0.896	0.218	-0.877	0.248	-0.863	0.185	-1.06	0.203	-0.944	0.221	-0.905	0.25	-0.864	0.23021	-1.2531	0.25156	-1.1144	0.27923	-1.0707	0.32145	-1.0114	0.195
	0.27999	-1.5289	0.372	-1.45	0.458	-1.44	0.537	-1.37	0.201	-1.08	0.226	-1.04	0.249	-1.04	0.269	-1.01	0.20725	-1.218	0.22	-1.13	0.242	-1.09	0.281	-1.01	0.214	-1.19	0.236	-1.11	0.257	-1.09	0.286	-1.07	0.224	-1.31	0.241	-1.17	0.257	-1.12	0.287	-1.07	0.27344	-1.5571	0.29668	-1.3815	0.32534	-1.3246	0.37168	-1.2465	0.234
	0.33117	-1.9002	0.425	-1.79	0.515	-1.78	0.591	-1.7	0.248	-1.34	0.271	-1.29	0.298	-1.28	0.315	-1.25	0.25419	-1.5084	0.266	-1.4	0.286	-1.35	0.328	-1.24	0.263	-1.48	0.285	-1.37	0.305	-1.34	0.334	-1.32	0.276	-1.63	0.29	-1.45	0.304	-1.39	0.334	-1.32	0.33008	-1.9322	0.35691	-1.7086	0.3855	-1.6355	0.43678	-1.5321	0.284
	0.39707	-2.3573	0.497	-2.22	0.589	-2.2	0.662	-2.1	0.307	-1.65	0.329	-1.58	0.361	-1.58	0.375	-1.54	0.3159	-1.8656	0.324	-1.73	0.344	-1.67	0.389	-1.53	0.328	-1.83	0.348	-1.7	0.369	-1.65	0.396	-1.62	0.343	-2.01	0.353	-1.79	0.365	-1.72	0.395	-1.63	0.40317	-2.3951	0.43346	-2.1091	0.46355	-2.0135	0.51979	-1.8786	0.35
	0.48438	-2.9202	0.592	-2.75	0.688	-2.72	0.755	-2.59	0.384	-2.04	0.403	-1.95	0.441	-1.94	0.45	-1.89	0.39554	-2.3024	0.4	-2.13	0.421	-2.05	0.466	-1.87	0.413	-2.25	0.43	-2.09	0.45	-2.03	0.475	-2	0.43	-2.48	0.437	-2.2	0.444	-2.11	0.474	-2	0.49751	-2.9657	0.53672	-2.5977	0.56379	-2.4756	0.62733	-2.2991	0.436
data5	Nf 115								substrate								IP2-0.02								IP2-0.15								IP2-0.03								IP2-0.04								IP2-0.08
	Z'(a)	Z''(b)	Z'(a)	Z''(b)	Z'(a)	Z''(b)	Z'(a)	Z''(b)	Z'(a)	Z''(b)	Z'(a)	Z''(b)	Z'(a)	Z''(b)	Z'(a)	Z''(b)	Z'(a)	Z''(b)	Z'(a)	Z''(b)	Z'(a)	Z''(b)	Z'(a)	Z''(b)	Z'(a)	Z''(b)	Z'(a)	Z''(b)	Z'(a)	Z''(b)	Z'(a)	Z''(b)	Z'(a)	Z''(b)	Z'(a)	Z''(b)	Z'(a)	Z''(b)	Z'(a)	Z''(b)	Z'(a)	Z''(b)	Z'(a)	Z''(b)	Z'(a)	Z''(b)	Z'(a)	Z''(b)	Z'(a)
	0.148	0.483	0.227	0.477	0.304	0.481	0.383	0.482	0.0744	0.468	0.0951	0.47	0.113	0.471	0.132	0.47	0.0894	0.465	0.105	0.469	0.125	0.466	0.15	0.468	0.0904	0.55	0.109	0.555	0.132	0.554	0.157	0.553	0.088971	0.55639	0.11366	0.55423	0.13875	0.55486	0.16	0.55392	0.080564	0.43548	0.1074	0.44621	0.15967	0.4426	0.18707	0.44304	0.0999
	0.14	0.369	0.221	0.368	0.296	0.369	0.376	0.37	0.0658	0.358	0.0861	0.361	0.105	0.363	0.123	0.364	0.0808	0.356	0.0968	0.361	0.117	0.359	0.142	0.36	0.0796	0.426	0.0992	0.431	0.122	0.431	0.146	0.43	0.078438	0.43197	0.1025	0.42983	0.12812	0.43148	0.15006	0.43175	0.072543	0.33082	0.099743	0.34159	0.15254	0.33904	0.17965	0.33889	0.0914
	0.132	0.272	0.213	0.273	0.288	0.274	0.369	0.276	0.0576	0.273	0.078	0.276	0.0974	0.278	0.116	0.278	0.0731	0.271	0.0905	0.274	0.109	0.274	0.135	0.275	0.0731	0.327	0.0924	0.331	0.115	0.331	0.14	0.332	0.071378	0.33091	0.096812	0.33324	0.12187	0.33285	0.14303	0.33193	0.065827	0.24672	0.094744	0.25472	0.14746	0.25311	0.17356	0.25522	0.0841
	0.128	0.192	0.21	0.193	0.285	0.195	0.366	0.198	0.054	0.197	0.0743	0.201	0.0938	0.203	0.113	0.205	0.0698	0.195	0.0872	0.199	0.106	0.199	0.131	0.201	0.0686	0.241	0.088	0.246	0.11	0.247	0.135	0.248	0.066893	0.24539	0.092339	0.24828	0.11731	0.24846	0.1388	0.24849	0.065279	0.16985	0.09165	0.18107	0.14465	0.17999	0.17085	0.18246	0.0809
	0.127	0.118	0.208	0.124	0.283	0.126	0.364	0.129	0.0535	0.129	0.0736	0.134	0.0931	0.137	0.112	0.139	0.0692	0.127	0.0866	0.133	0.105	0.133	0.131	0.135	0.068	0.166	0.0873	0.171	0.107	0.175	0.132	0.176	0.06619	0.17026	0.09157	0.17328	0.11446	0.17675	0.1359	0.17756	0.062632	0.10515	0.091478	0.11425	0.14401	0.11301	0.16928	0.11903	0.0803
	0.126	0.0536	0.207	0.0602	0.283	0.0628	0.364	0.0674	0.0518	0.0705	0.0718	0.0771	0.0915	0.0804	0.11	0.0828	0.0677	0.0684	0.0851	0.0759	0.104	0.076	0.129	0.0789	0.0657	0.102	0.0852	0.108	0.107	0.11	0.132	0.111	0.063958	0.10659	0.089416	0.11047	0.11446	0.11176	0.13585	0.11339	0.061634	0.045778	0.0905	0.056365	0.14325	0.055714	0.16927	0.059526	0.0791
	0.126	-0.00741	0.208	0.000172	0.284	0.00373	0.365	0.00924	0.0517	0.0155	0.0715	0.0238	0.0914	0.0283	0.11	0.0315	0.0677	0.0134	0.0852	0.0232	0.104	0.0235	0.129	0.027	0.0652	0.0427	0.0848	0.051	0.107	0.0536	0.131	0.0549	0.063336	0.048412	0.088978	0.053502	0.11411	0.055659	0.13563	0.058328	0.06212	-0.011033	0.091104	0.0017191	0.14403	0.0017517	0.17019	0.0064954	0.0794
	0.128	-0.0684	0.21	-0.0592	0.286	-0.0545	0.367	-0.0477	0.0528	-0.0383	0.0724	-0.0278	0.0926	-0.0218	0.111	-0.0177	0.0691	-0.0404	0.0864	-0.028	0.105	-0.0275	0.13	-0.0229	0.0663	-0.0137	0.0859	-0.00315	0.108	0.00017	0.132	0.00198	0.064196	-0.0069131	0.089938	-0.00034751	0.11527	0.0028031	0.13691	0.0067268	0.063885	-0.067865	0.093065	-0.05237	0.14611	-0.051585	0.17253	-0.045393	0.0811
	0.131	-0.132	0.212	-0.121	0.288	-0.115	0.37	-0.106	0.0551	-0.0935	0.0743	-0.0804	0.0951	-0.0725	0.114	-0.0672	0.0717	-0.0991	0.0889	-0.08	0.108	-0.0792	0.132	-0.0736	0.0688	-0.0702	0.0886	-0.0569	0.11	-0.0527	0.135	-0.0502	0.066472	-0.062064	0.092366	-0.053629	0.11794	-0.049283	0.13971	-0.043861	0.06695	-0.12753	0.096426	-0.10837	0.14959	-0.1068	0.17617	-0.098767	0.0842
	0.135	-0.202	0.216	-0.189	0.293	-0.181	0.374	-0.17	0.0588	-0.153	0.0776	-0.137	0.0989	-0.126	0.118	-0.119	0.0758	-0.156	0.0927	-0.135	0.111	-0.134	0.136	-0.127	0.0729	-0.129	0.0929	-0.113	0.114	-0.107	0.139	-0.104	0.070166	-0.11965	0.09624	-0.10876	0.12224	-0.10289	0.14418	-0.095673	0.071584	-0.19283	0.10126	-0.16893	0.1545	-0.16654	0.18162	-0.1559	0.0888
	0.141	-0.281	0.221	-0.265	0.298	-0.255	0.38	-0.241	0.0641	-0.219	0.0824	-0.199	0.104	-0.185	0.123	-0.177	0.0816	-0.222	0.0981	-0.196	0.117	-0.195	0.141	-0.187	0.079	-0.194	0.0992	-0.173	0.12	-0.166	0.144	-0.162	0.075725	-0.18224	0.10204	-0.16817	0.12853	-0.16034	0.15073	-0.15095	0.077748	-0.2667	0.10804	-0.23684	0.16136	-0.23338	0.18908	-0.21957	0.095
	0.151	-0.371	0.228	-0.354	0.306	-0.341	0.389	-0.323	0.0711	-0.295	0.0887	-0.27	0.112	-0.251	0.13	-0.241	0.0896	-0.298	0.105	-0.266	0.124	-0.264	0.148	-0.254	0.0871	-0.267	0.108	-0.24	0.128	-0.232	0.152	-0.227	0.083361	-0.25244	0.1097	-0.23446	0.13713	-0.22411	0.15959	-0.21185	0.086182	-0.35291	0.11694	-0.31511	0.17039	-0.31065	0.1989	-0.29225	0.104
	0.161	-0.479	0.237	-0.459	0.317	-0.443	0.4	-0.42	0.0805	-0.385	0.0973	-0.353	0.121	-0.329	0.14	-0.316	0.101	-0.387	0.115	-0.348	0.133	-0.346	0.157	-0.333	0.0981	-0.352	0.119	-0.317	0.139	-0.307	0.163	-0.301	0.093583	-0.33389	0.11974	-0.31078	0.14835	-0.29678	0.17125	-0.28072	0.098195	-0.45429	0.12954	-0.40588	0.18293	-0.401	0.21215	-0.37544	0.115
	0.176	-0.61	0.249	-0.587	0.331	-0.565	0.416	-0.535	0.0933	-0.491	0.109	-0.452	0.135	-0.42	0.153	-0.404	0.114	-0.494	0.127	-0.444	0.146	-0.441	0.169	-0.425	0.113	-0.45	0.135	-0.406	0.154	-0.394	0.177	-0.386	0.10753	-0.42877	0.13336	-0.39879	0.16327	-0.38002	0.18667	-0.35872	0.11213	-0.57742	0.14454	-0.51604	0.19789	-0.50968	0.22843	-0.47617	0.129
	0.194	-0.769	0.265	-0.741	0.35	-0.713	0.437	-0.675	0.109	-0.621	0.123	-0.572	0.151	-0.53	0.168	-0.51	0.132	-0.624	0.143	-0.561	0.162	-0.557	0.184	-0.538	0.132	-0.569	0.153	-0.513	0.171	-0.498	0.194	-0.488	0.12458	-0.54318	0.14982	-0.50509	0.18124	-0.47988	0.20535	-0.45225	0.13003	-0.72651	0.16396	-0.64896	0.21747	-0.64092	0.2492	-0.59689	0.148
	0.219	-0.964	0.287	-0.931	0.375	-0.894	0.464	-0.844	0.129	-0.778	0.142	-0.719	0.171	-0.663	0.189	-0.638	0.155	-0.781	0.163	-0.704	0.182	-0.698	0.204	-0.675	0.156	-0.713	0.177	-0.641	0.194	-0.623	0.216	-0.61	0.14692	-0.68119	0.17099	-0.63297	0.20391	-0.59912	0.22866	-0.56318	0.15328	-0.90953	0.18904	-0.81018	0.24252	-0.79997	0.27575	-0.74261	0.171
	0.25	-1.2	0.315	-1.16	0.408	-1.11	0.502	-1.05	0.156	-0.971	0.166	-0.898	0.197	-0.826	0.214	-0.794	0.185	-0.972	0.189	-0.877	0.209	-0.869	0.23	-0.841	0.188	-0.887	0.207	-0.795	0.222	-0.774	0.244	-0.758	0.17554	-0.84833	0.19757	-0.78765	0.23241	-0.74281	0.25724	-0.69583	0.18348	-1.1337	0.22191	-1.0071	0.27524	-0.99404	0.30967	-0.91948	0.202
	0.292	-1.49	0.353	-1.45	0.453	-1.38	0.55	-1.3	0.19	-1.21	0.198	-1.12	0.231	-1.02	0.248	-0.984	0.223	-1.21	0.223	-1.09	0.242	-1.08	0.263	-1.04	0.229	-1.1	0.246	-0.981	0.259	-0.956	0.28	-0.937	0.21255	-1.0514	0.23184	-0.97615	0.26779	-0.91675	0.29215	-0.85569	0.2223	-1.4089	0.2638	-1.2474	0.31671	-1.2308	0.35259	-1.1343	0.242
	0.346	-1.85	0.404	-1.8	0.512	-1.72	0.614	-1.6	0.235	-1.5	0.24	-1.39	0.274	-1.27	0.291	-1.22	0.273	-1.49	0.267	-1.35	0.287	-1.34	0.307	-1.29	0.281	-1.35	0.295	-1.21	0.304	-1.18	0.324	-1.15	0.26027	-1.2993	0.27529	-1.2058	0.31199	-1.1279	0.33515	-1.0492	0.27266	-1.7471	0.31817	-1.541	0.37156	-1.5204	0.40744	-1.396	0.294
	0.419	-2.3	0.47	-2.23	0.59	-2.12	0.698	-1.97	0.294	-1.85	0.294	-1.72	0.332	-1.56	0.346	-1.5	0.338	-1.84	0.323	-1.67	0.343	-1.65	0.363	-1.6	0.35	-1.67	0.357	-1.48	0.363	-1.45	0.382	-1.42	0.32147	-1.6013	0.33208	-1.486	0.36768	-1.3846	0.3876	-1.284	0.33789	-2.1634	0.38905	-1.8998	0.44128	-1.8735	0.47769	-1.7144	0.361
	0.513	-2.84	0.558	-2.77	0.693	-2.61	0.807	-2.42	0.37	-2.29	0.366	-2.12	0.405	-1.92	0.417	-1.84	0.423	-2.27	0.396	-2.06	0.417	-2.03	0.438	-1.97	0.436	-2.05	0.437	-1.82	0.438	-1.78	0.455	-1.74	0.40207	-1.9698	0.40465	-1.8279	0.4389	-1.698	0.45248	-1.5696	0.42293	-2.6753	0.48007	-2.3378	0.5322	-2.3052	0.56837	-2.1019	0.448
[truncated: 15 more columns]

## Sheet: Figure 2c and d
Figure 2c and d		The change of cross-membrane conductivity (c) and area resistance (d) with the sulfuric acid concentration
Conductivity (S cm-1）							Area resistance (Ω cm2）
	Sulfuric Acid Concentration (M)	Substrate	IP2-0.15	Nf 115	Nf211		Sulfuric Acid Concentration (M)	Substrate	IP2-0.15	Nf 115	Nf211
data1	0.5	0.0929065	0.0587106	0.0787498	0.0693272	data1	0.5	0.113017	0.178843	0.175238	0.0418306				Average
	1	0.160774	0.104845	0.0827911	0.0819394		1	0.065309	0.100148	0.166685	0.035392			Conductivity (S cm-1）				Area resistance (Ω cm2）
	2	0.241091	0.176384	0.086896	0.0933078		2	0.043552	0.0595292	0.158811	0.0310799		Sulfuric Acid Concentration (M)	Substrate	IP2-0.15	Nf 115	Nf 211	Substrate	IP2-0.15	Nf 115	Nf 211	Selective layer
	3	0.274007	0.283568	0.0913778	0.0899228		3	0.0383202	0.0370282	0.151021	0.0322499		0.5	0.0968181	0.0643271	0.0790231	0.0803691	0.109021	0.165013	0.175393	0.0363046	0.0559929
													1	0.169998	0.11387	0.0875558	0.0909759	0.0619122	0.0944035	0.158626	0.0325806	0.0324913
data2	0.5	0.104487	0.0701817	0.0798476	0.0787772	data2	0.5	0.100491	0.149612	0.172829	0.0368127		2	0.236916	0.203379	0.0901279	0.0979835	0.0443547	0.0521874	0.154185	0.0298537	0.00783269
	1	0.159404	0.136885	0.0838673	0.0721733		1	0.0658704	0.0767065	0.164546	0.040181		3	0.292564	0.269002	0.0919322	0.099665	0.0359341	0.0391825	0.150589	0.0294219	0.00324837
	2	0.23586	0.18953	0.0801992	0.0833588		2	0.0445179	0.0554002	0.172072	0.0347894
	3	0.289801	0.239759	0.0933606	0.086037		3	0.0362317	0.0437939	0.147814	0.0337064
data3	0.5	0.0854081	0.0597485	0.0698084	0.0833529	data3	0.5	0.122939	0.175737	0.197684	0.0347918
	1	0.177613	0.13295	0.0791559	0.09853		1	0.0591172	0.0789772	0.174339	0.0294327
	2	0.230847	0.237709	0.0858743	0.104748		2	0.0454846	0.0441716	0.1607	0.0276856
	3	0.297446	0.284369	0.0829853	0.100253		3	0.0353006	0.0369239	0.166295	0.0289267
data4	0.5	0.100521	0.074859	0.0847953	0.0842581	data4	0.5	0.104455	0.140264	0.162745	0.034418
	1	0.174279	0.0929719	0.0963912	0.110871		1	0.0602482	0.112937	0.143167	0.0261565
	2	0.247468	0.21596	0.100626	0.108178		2	0.0424298	0.0486202	0.137141	0.0268076
	3	0.299993	0.268511	0.0933003	0.110758		3	0.0350008	0.0391046	0.147909	0.0261831
data5	0.5	0.100768	0.0581358	0.0819143	0.0861302	data5	0.5	0.1042	0.180612	0.168469	0.03367
	1	0.177917	0.101697	0.0955735	0.0913653		1	0.0590163	0.103248	0.144392	0.0317407
	2	0.229312	0.19731	0.0970436	0.100325		2	0.0457891	0.0532158	0.142204	0.0289062
	3	0.301574	0.268804	0.0986371	0.111354		3	0.0348173	0.039062	0.139907	0.0260432
raw data:
	0.5M H2SO4	Substrate								IP2-0.15								Nf 115								Nf211
data1		Z'(a)	Z''(b)	Z'(a)	Z''(b)	Z'(a)	Z''(b)	Z'(a)	Z''(b)	Z'(a)	Z''(b)	Z'(a)	Z''(b)	Z'(a)	Z''(b)	Z'(a)	Z''(b)	Z'(a)	Z''(b)	Z'(a)	Z''(b)	Z'(a)	Z''(b)	Z'(a)	Z''(b)	Z'(a)	Z''(b)	Z'(a)	Z''(b)	Z'(a)	Z''(b)	Z'(a)	Z''(b)
		0.26592	1.4	0.31591	1.3768	0.353	1.33	0.413	1.27	0.3017	1.4351	0.34447	1.327	0.395	1.26	0.467	1.23	0.328	1.56	0.404	1.49	0.472	1.46	0.538	1.39	0.081802	0.19971	0.105	0.198	0.123	0.198	0.152	0.196
		0.22736	1.1235	0.28254	1.1025	0.323	1.06	0.387	1.01	0.26229	1.1489	0.31648	1.0562	0.376	0.998	0.453	0.968	0.284	1.24	0.367	1.19	0.438	1.16	0.513	1.1	0.076538	0.15085	0.0993	0.15	0.118	0.15	0.147	0.149
		0.17951	0.90164	0.23717	0.88248	0.283	0.85	0.35	0.807	0.21488	0.92155	0.27789	0.84006	0.345	0.789	0.427	0.761	0.229	0.996	0.319	0.951	0.393	0.926	0.473	0.883	0.073785	0.1076	0.0965	0.108	0.115	0.107	0.145	0.106
		0.14604	0.71243	0.20577	0.69542	0.254	0.667	0.324	0.635	0.18151	0.72371	0.25368	0.65433	0.325	0.611	0.411	0.583	0.194	0.787	0.287	0.75	0.363	0.729	0.447	0.696	0.071212	0.070862	0.0941	0.0728	0.113	0.0714	0.143	0.0702
		0.13155	0.55991	0.19198	0.54544	0.241	0.523	0.313	0.497	0.16936	0.56633	0.24665	0.50759	0.323	0.469	0.412	0.443	0.179	0.621	0.275	0.589	0.349	0.572	0.436	0.545	0.069704	0.037629	0.0925	0.0408	0.112	0.039	0.141	0.0382
		0.12233	0.45152	0.1821	0.43048	0.232	0.412	0.307	0.394	0.16153	0.44576	0.2441	0.39516	0.324	0.363	0.416	0.338	0.167	0.492	0.267	0.467	0.338	0.452	0.43	0.43	0.068986	0.0060586	0.0919	0.0106	0.111	0.00852	0.141	0.00789
		0.11266	0.35566	0.17198	0.33886	0.224	0.324	0.3	0.31	0.15429	0.34952	0.24105	0.30614	0.323	0.278	0.42	0.254	0.156	0.389	0.257	0.369	0.329	0.357	0.422	0.339	0.069118	-0.025032	0.0921	-0.0189	0.111	-0.0214	0.142	-0.0217
		0.10401	0.27689	0.16241	0.2621	0.215	0.251	0.293	0.24	0.14875	0.26924	0.23906	0.2329	0.323	0.208	0.423	0.186	0.146	0.304	0.249	0.287	0.32	0.278	0.414	0.263	0.069954	-0.057325	0.0929	-0.0491	0.112	-0.0522	0.143	-0.052
		0.097454	0.21087	0.15601	0.19807	0.208	0.19	0.289	0.181	0.14522	0.20228	0.23843	0.17072	0.324	0.151	0.427	0.13	0.139	0.232	0.242	0.219	0.312	0.212	0.409	0.2	0.071461	-0.092222	0.0944	-0.0815	0.114	-0.0853	0.146	-0.0844
		0.096628	0.15028	0.15097	0.14327	0.204	0.138	0.286	0.13	0.14344	0.14525	0.23938	0.11859	0.325	0.102	0.432	0.0828	0.135	0.172	0.238	0.161	0.308	0.157	0.405	0.146	0.073683	-0.13136	0.0965	-0.118	0.116	-0.122	0.149	-0.12
		0.092226	0.10328	0.14865	0.091608	0.2	0.0928	0.284	0.0855	0.14303	0.092019	0.24087	0.074035	0.328	0.0599	0.438	0.0431	0.134	0.116	0.236	0.112	0.305	0.111	0.403	0.0997	0.076914	-0.17664	0.0995	-0.159	0.119	-0.165	0.153	-0.162
		0.089654	0.061418	0.14602	0.050724	0.198	0.0533	0.285	0.0457	0.14249	0.04956	0.24339	0.033863	0.331	0.023	0.443	0.00804	0.131	0.0717	0.234	0.0688	0.304	0.0697	0.402	0.0593	0.080984	-0.23018	0.104	-0.208	0.123	-0.215	0.159	-0.21
		0.088464	0.022891	0.14732	0.013366	0.203	0.0177	0.282	0.00812	0.14068	0.011313	0.24288	-0.0015652	0.335	-0.0109	0.448	-0.0236	0.13	0.0307	0.235	0.0293	0.309	0.0277	0.404	0.0209	0.086336	-0.29465	0.109	-0.267	0.128	-0.276	0.166	-0.267
		0.088312	-0.0143	0.14759	-0.024075	0.203	-0.018	0.283	-0.0278	0.14204	-0.0259	0.24599	-0.036816	0.338	-0.0444	0.453	-0.0552	0.13	-0.00831	0.235	-0.00854	0.31	-0.00928	0.404	-0.015	0.093212	-0.37314	0.116	-0.339	0.135	-0.35	0.175	-0.337
		0.089128	-0.052125	0.14888	-0.062706	0.205	-0.0545	0.285	-0.0647	0.14403	-0.063974	0.24887	-0.072877	0.342	-0.0791	0.458	-0.088	0.13	-0.0476	0.237	-0.0467	0.311	-0.0468	0.406	-0.052	0.10241	-0.46694	0.125	-0.424	0.143	-0.438	0.187	-0.419
		0.090949	-0.092366	0.151	-0.10409	0.207	-0.0937	0.288	-0.104	0.14696	-0.10462	0.25274	-0.11188	0.346	-0.117	0.463	-0.124	0.132	-0.089	0.239	-0.0869	0.313	-0.0863	0.409	-0.0908	0.11356	-0.58483	0.136	-0.531	0.154	-0.549	0.201	-0.521
		0.093946	-0.13678	0.15422	-0.15	0.21	-0.137	0.292	-0.148	0.15087	-0.1496	0.25723	-0.15543	0.351	-0.159	0.468	-0.165	0.136	-0.134	0.242	-0.131	0.317	-0.129	0.412	-0.133	0.12797	-0.73019	0.151	-0.662	0.168	-0.685	0.219	-0.646
		0.098194	-0.18727	0.15866	-0.20263	0.215	-0.186	0.297	-0.199	0.15563	-0.20106	0.2624	-0.20559	0.356	-0.208	0.474	-0.213	0.14	-0.186	0.247	-0.18	0.321	-0.178	0.417	-0.182	0.14621	-0.90958	0.17	-0.824	0.187	-0.854	0.242	-0.8
		0.10382	-0.24632	0.16407	-0.26438	0.221	-0.243	0.304	-0.258	0.16145	-0.26157	0.26825	-0.26503	0.363	-0.266	0.48	-0.271	0.146	-0.246	0.253	-0.238	0.327	-0.235	0.423	-0.239	0.16995	-1.1318	0.195	-1.02	0.21	-1.06	0.271	-0.989
		0.11122	-0.31665	0.17118	-0.33847	0.229	-0.312	0.312	-0.329	0.16876	-0.33422	0.27501	-0.33648	0.37	-0.337	0.487	-0.341	0.155	-0.317	0.26	-0.307	0.334	-0.303	0.43	-0.307	0.20018	-1.4072	0.228	-1.27	0.242	-1.32	0.308	-1.22
		0.12267	-0.40026	0.18199	-0.42582	0.239	-0.394	0.322	-0.415	0.18	-0.42101	0.28333	-0.42382	0.379	-0.423	0.496	-0.428	0.168	-0.401	0.27	-0.39	0.344	-0.385	0.44	-0.389	0.23989	-1.7475	0.27	-1.57	0.282	-1.64	0.355	-1.51
		0.13521	-0.50339	0.19293	-0.53571	0.252	-0.495	0.335	-0.52	0.19123	-0.52846	0.2932	-0.53103	0.389	-0.529	0.506	-0.534	0.182	-0.505	0.283	-0.49	0.357	-0.484	0.453	-0.489
		0.15069	-0.62937	0.20675	-0.67019	0.269	-0.618	0.353	-0.648	0.20533	-0.66074	0.30536	-0.66327	0.403	-0.66	0.518	-0.666	0.201	-0.631	0.301	-0.613	0.373	-0.605	0.469	-0.611
		0.17142	-0.78431	0.22467	-0.8362	0.292	-0.768	0.375	-0.806	0.22358	-0.82409	0.32088	-0.82735	0.42	-0.822	0.534	-0.829	0.226	-0.786	0.323	-0.763	0.396	-0.754	0.491	-0.762
		0.19727	-0.97468	0.24758	-1.0415	0.32	-0.952	0.404	-1	0.24675	-1.0252	0.33973	-1.0302	0.442	-1.02	0.553	-1.03	0.258	-0.975	0.353	-0.948	0.424	-0.936	0.52	-0.946
		0.23099	-1.2084	0.27651	-1.2946	0.358	-1.18	0.441	-1.24	0.27682	-1.2747	0.36488	-1.2825	0.47	-1.27	0.579	-1.28	0.3	-1.21	0.392	-1.17	0.462	-1.16	0.558	-1.17
		0.27546	-1.4956	0.31322	-1.6077	0.406	-1.45	0.489	-1.53	0.31675	-1.5831	0.39647	-1.595	0.506	-1.58	0.611	-1.6	0.354	-1.49	0.443	-1.45	0.511	-1.43	0.609	-1.45
		0.33078	-1.8484	0.36289	-1.9965	0.469	-1.79	0.553	-1.89	0.36553	-1.9625	0.4377	-1.983	0.554	-1.96	0.653	-1.98	0.426	-1.83	0.51	-1.79	0.577	-1.77	0.676	-1.79
		0.40389	-2.2845	0.42639	-2.4758	0.548	-2.21	0.634	-2.33	0.43295	-2.4338	0.49087	-2.4646	0.617	-2.43	0.708	-2.47	0.521	-2.26	0.6	-2.2	0.664	-2.18	0.764	-2.2
		0.49662	-2.8146	0.50865	-3.0686	0.651	-2.71	0.741	-2.87	0.51781	-3.0131	0.56082	-3.0607	0.699	-3.02	0.78	-3.06	0.644	-2.77	0.717	-2.71	0.779	-2.68	0.88	-2.71
		0.62631	-3.4705	0.61645	-3.7962	0.786	-3.33	0.88	-3.52	0.63291	-3.7276	0.65171	-3.796	0.808	-3.73	0.873	-3.8	0.804	-3.39	0.871	-3.32	0.93	-3.29	1.03	-3.33
		Substrate								IP2-0.15								Nf 115								Nf211
data2		Z'(a)	Z''(b)	Z'(a)	Z''(b)	Z'(a)	Z''(b)	Z'(a)	Z''(b)	Z'(a)	Z''(b)	Z'(a)	Z''(b)	Z'(a)	Z''(b)	Z'(a)	Z''(b)	Z'(a)	Z''(b)	Z'(a)	Z''(b)	Z'(a)	Z''(b)	Z'(a)	Z''(b)	Z'(a)	Z''(b)	Z'(a)	Z''(b)	Z'(a)	Z''(b)	Z'(a)	Z''(b)
		0.30197	1.5206	0.354	1.48	0.39	1.43	0.434	1.42	0.273	1.35	0.334	1.32	0.411	1.35	0.469	1.3	0.297	1.43	0.377	1.42	0.46545	1.388	0.552	1.4	0.095995	0.3951	0.119	0.395	0.14	0.399	0.154	0.408
		0.2564	1.2262	0.311	1.19	0.352	1.15	0.398	1.13	0.242	1.07	0.311	1.05	0.386	1.07	0.449	1.03	0.261	1.14	0.341	1.13	0.45276	1.1718	0.521	1.11	0.090832	0.25166	0.114	0.252	0.137	0.255	0.151	0.266
		0.20263	0.98478	0.259	0.956	0.305	0.921	0.353	0.911	0.199	0.861	0.275	0.846	0.35	0.854	0.417	0.82	0.214	0.913	0.297	0.907	0.39343	0.87336	0.481	0.892	0.091079	0.12022	0.115	0.121	0.136	0.12	0.149	0.137
		0.16455	0.77894	0.224	0.756	0.273	0.728	0.32	0.719	0.17	0.677	0.248	0.662	0.323	0.665	0.395	0.639	0.182	0.719	0.266	0.715	0.36646	0.68724	0.454	0.703	0.091051	-0.00065997	0.116	0.000963	0.139	-0.000201	0.152	0.016
		0.14765	0.61379	0.208	0.597	0.258	0.574	0.306	0.565	0.159	0.531	0.237	0.516	0.313	0.517	0.39	0.494	0.168	0.566	0.261	0.612	0.35545	0.53819	0.445	0.55	0.094515	-0.12069	0.121	-0.118	0.146	-0.118	0.159	-0.0983
		0.13452	0.48702	0.197	0.474	0.249	0.456	0.297	0.447	0.152	0.419	0.232	0.405	0.307	0.403	0.388	0.386	0.159	0.447	0.247	0.448	0.34699	0.42434	0.439	0.434	0.10173	-0.24574	0.13	-0.241	0.157	-0.24	0.17	-0.215
		0.12259	0.38576	0.186	0.375	0.24	0.361	0.288	0.353	0.146	0.329	0.226	0.317	0.301	0.314	0.385	0.3	0.149	0.353	0.238	0.354	0.33836	0.33459	0.431	0.342	0.11315	-0.38111	0.143	-0.373	0.179	-0.37	0.186	-0.339
		0.11304	0.30053	0.178	0.293	0.232	0.281	0.28	0.275	0.139	0.255	0.22	0.244	0.295	0.241	0.381	0.229	0.14	0.275	0.23	0.275	0.32939	0.25968	0.425	0.265	0.1357	-0.53187	0.167	-0.52	0.203	-0.514	0.214	-0.474
		0.10552	0.23016	0.172	0.224	0.227	0.215	0.274	0.21	0.134	0.192	0.216	0.183	0.291	0.18	0.379	0.17	0.134	0.21	0.223	0.21	0.32313	0.19783	0.42	0.2	0.15912	-0.70616	0.193	-0.689	0.234	-0.677	0.244	-0.628
		0.10427	0.16453	0.167	0.165	0.223	0.157	0.27	0.153	0.134	0.133	0.213	0.131	0.288	0.128	0.378	0.12	0.129	0.154	0.219	0.153	0.31873	0.14462	0.416	0.144	0.19006	-0.91204	0.226	-0.888	0.274	-0.868	0.283	-0.806
		0.099341	0.11445	0.165	0.114	0.222	0.107	0.267	0.104	0.13	0.0875	0.212	0.0863	0.287	0.0843	0.378	0.0769	0.128	0.102	0.216	0.105	0.31629	0.099498	0.415	0.0963	0.23136	-1.1574	0.271	-1.12	0.326	-1.09	0.335	-1.01
		0.0963	0.069603	0.163	0.0647	0.221	0.063	0.266	0.061	0.129	0.0468	0.211	0.0466	0.288	0.0452	0.379	0.0383	0.125	0.0613	0.215	0.0626	0.31517	0.060132	0.414	0.0539	0.28675	-1.4516	0.33	-1.41	0.394	-1.36	0.401	-1.26
		0.094352	0.028707	0.158	0.025	0.215	0.0245	0.264	0.0224	0.126	0.0102	0.214	0.00898	0.294	0.00543	0.38	0.00268	0.126	0.0219	0.215	0.0236	0.32018	0.019435	0.414	0.0161	0.36046	-1.8072	0.407	-1.75	0.483	-1.68	0.486	-1.55
		0.094156	-0.010613	0.158	-0.0134	0.215	-0.0137	0.265	-0.0155	0.127	-0.0262	0.215	-0.0272	0.296	-0.0311	0.382	-0.032	0.126	-0.0153	0.215	-0.0142	0.32088	-0.017044	0.415	-0.0212	0.45831	-2.2373	0.51	-2.16	0.597	-2.05	0.596	-1.9
		0.094761	-0.050331	0.159	-0.0523	0.216	-0.0522	0.266	-0.0539	0.128	-0.0637	0.217	-0.0643	0.298	-0.0683	0.384	-0.0681	0.127	-0.0535	0.216	-0.0525	0.32215	-0.054402	0.418	-0.0595	0.58825	-2.7584	0.646	-2.65	0.747	-2.51	0.738	-2.31
		0.096639	-0.092407	0.161	-0.0937	0.218	-0.0931	0.268	-0.0947	0.131	-0.104	0.22	-0.104	0.302	-0.109	0.387	-0.107	0.128	-0.094	0.219	-0.0932	0.32455	-0.094181	0.42	-0.1	0.76172	-3.3863	0.827	-3.24	0.942	-3.04	0.918	-2.8
		0.099524	-0.13857	0.164	-0.139	0.221	-0.138	0.272	-0.14	0.134	-0.149	0.224	-0.148	0.306	-0.153	0.391	-0.151	0.131	-0.139	0.222	-0.138	0.32796	-0.13804	0.425	-0.145	0.9982	-4.1503	1.07	-3.96	1.19	-3.68	1.15	-3.38
		0.10363	-0.19095	0.168	-0.191	0.225	-0.189	0.276	-0.19	0.139	-0.2	0.228	-0.199	0.311	-0.204	0.396	-0.2	0.135	-0.19	0.226	-0.189	0.33234	-0.18797	0.43	-0.197	1.3009	-5.0568	1.38	-4.8	1.53	-4.43	1.45	-4.06
		0.10911	-0.2521	0.173	-0.251	0.23	-0.249	0.282	-0.25	0.144	-0.26	0.234	-0.259	0.318	-0.264	0.401	-0.26	0.14	-0.25	0.232	-0.249	0.33787	-0.24656	0.436	-0.257	1.6967	-6.1359	1.78	-5.81	1.94	-5.31	1.81	-4.86
		0.11611	-0.3249	0.179	-0.323	0.237	-0.321	0.289	-0.322	0.151	-0.333	0.241	-0.33	0.325	-0.336	0.408	-0.331	0.147	-0.322	0.239	-0.318	0.34498	-0.31678	0.445	-0.33	2.2136	-7.4129	2.3	-6.98	2.46	-6.32	2.27	-5.79
		0.12736	-0.41131	0.19	-0.409	0.245	-0.407	0.297	-0.408	0.162	-0.419	0.25	-0.417	0.335	-0.424	0.416	-0.418	0.159	-0.407	0.248	-0.407	0.35438	-0.40179	0.456	-0.417	2.887	-8.9087	2.97	-8.35	3.12	-7.49	2.85	-6.87
		0.13898	-0.51831	0.2	-0.515	0.256	-0.513	0.309	-0.513	0.174	-0.526	0.261	-0.524	0.346	-0.531	0.426	-0.524	0.171	-0.512	0.26	-0.512	0.36645	-0.50523	0.47	-0.524
		0.15372	-0.64909	0.214	-0.646	0.269	-0.643	0.323	-0.642	0.188	-0.658	0.275	-0.655	0.361	-0.663	0.438	-0.655	0.188	-0.642	0.276	-0.642	0.38223	-0.6321	0.489	-0.654
		0.17302	-0.80995	0.232	-0.806	0.287	-0.802	0.342	-0.801	0.206	-0.821	0.294	-0.816	0.379	-0.825	0.455	-0.818	0.209	-0.8	0.297	-0.8	0.40327	-0.78802	0.513	-0.813
		0.19747	-1.0073	0.254	-1	0.31	-1	0.367	-0.997	0.229	-1.02	0.318	-1.02	0.403	-1.02	0.475	-1.02	0.237	-0.995	0.324	-0.995	0.42959	-0.97958	0.544	-1.01
		0.22932	-1.2517	0.283	-1.25	0.339	-1.24	0.399	-1.24	0.259	-1.27	0.348	-1.26	0.432	-1.27	0.501	-1.27	0.275	-1.23	0.361	-1.24	0.46657	-1.216	0.587	-1.25
		0.26939	-1.5518	0.32	-1.55	0.378	-1.54	0.44	-1.54	0.298	-1.58	0.387	-1.56	0.472	-1.58	0.536	-1.58	0.324	-1.53	0.41	-1.53	0.51365	-1.5069	0.642	-1.54
		0.32405	-1.9238	0.37	-1.93	0.427	-1.92	0.495	-1.9	0.346	-1.95	0.438	-1.94	0.523	-1.96	0.582	-1.96	0.391	-1.89	0.475	-1.89	0.57642	-1.8647	0.713	-1.9
		0.39363	-2.3814	0.435	-2.39	0.492	-2.38	0.566	-2.36	0.411	-2.42	0.505	-2.4	0.588	-2.43	0.641	-2.43	0.478	-2.33	0.56	-2.34	0.65943	-2.3019	0.807	-2.34
		0.48405	-2.9453	0.518	-2.96	0.578	-2.94	0.658	-2.91	0.495	-3	0.593	-2.97	0.673	-3.01	0.719	-3.01	0.596	-2.87	0.675	-2.88	0.77134	-2.8366	0.93	-2.88
		0.60124	-3.6372	0.63	-3.66	0.689	-3.64	0.781	-3.6	0.605	-3.71	0.708	-3.68	0.784	-3.72	0.821	-3.74	0.754	-3.53	0.825	-3.54	0.91876	-3.4914	1.09	-3.54
		Substrate								IP2-0.15								Nf 115								Nf211
data3		Z'(a)	Z''(b)	Z'(a)	Z''(b)	Z'(a)	Z''(b)	Z'(a)	Z''(b)	Z'(a)	Z''(b)	Z'(a)	Z''(b)	Z'(a)	Z''(b)	Z'(a)	Z''(b)	Z'(a)	Z''(b)	Z'(a)	Z''(b)	Z'(a)	Z''(b)	Z'(a)	Z''(b)	Z'(a)	Z''(b)	Z'(a)	Z''(b)	Z'(a)	Z''(b)	Z'(a)	Z''(b)
		0.56258	2.3473	0.637	2.35	0.682	2.32	0.772	2.39	0.28029	1.3982	0.34382	1.3706	0.393	1.33	0.468	1.31	0.297	1.45	0.372	1.37	0.462	1.32	0.544	1.3	0.0984	0.401	0.114	0.399	0.132	0.397	0.153	0.399
		0.43184	1.8998	0.506	1.9	0.553	1.88	0.638	1.94	0.24377	1.1221	0.31122	1.0969	0.366	1.06	0.446	1.03	0.259	1.15	0.341	1.09	0.436	1.05	0.522	1.03	0.0929	0.257	0.109	0.255	0.127	0.254	0.148	0.256
		0.31495	1.5345	0.393	1.54	0.443	1.52	0.523	1.57	0.19693	0.9002	0.26952	0.87635	0.328	0.848	0.415	0.813	0.211	0.915	0.299	0.872	0.4	0.838	0.486	0.822	0.0919	0.124	0.108	0.121	0.127	0.12	0.149	0.123
		0.23807	1.2241	0.318	1.23	0.37	1.21	0.448	1.25	0.16688	0.70876	0.24136	0.68773	0.302	0.663	0.397	0.626	0.181	0.723	0.272	0.688	0.377	0.656	0.465	0.646	0.0911	0.00362	0.108	0.000147	0.128	-0.000353	0.15	0.0031
		0.19509	0.97276	0.279	0.972	0.33	0.96	0.406	0.992	0.15402	0.55551	0.22994	0.53676	0.294	0.517	0.397	0.478	0.169	0.57	0.263	0.541	0.372	0.513	0.458	0.505	0.0936	-0.116	0.112	-0.12	0.132	-0.119	0.155	-0.115
		0.16669	0.77374	0.252	0.771	0.304	0.763	0.38	0.788	0.14561	0.43845	0.22398	0.42328	0.291	0.405	0.4	0.365	0.162	0.453	0.257	0.428	0.369	0.404	0.454	0.398	0.0997	-0.241	0.12	-0.244	0.141	-0.243	0.164	-0.238
		0.1442	0.61347	0.232	0.61	0.284	0.604	0.358	0.622	0.13791	0.34454	0.21673	0.33199	0.287	0.315	0.403	0.277	0.153	0.358	0.25	0.338	0.364	0.318	0.448	0.313	0.11	-0.376	0.137	-0.378	0.159	-0.376	0.181	-0.369
		0.12833	0.48173	0.217	0.477	0.269	0.472	0.343	0.486	0.13113	0.26578	0.20924	0.24483	0.284	0.241	0.406	0.205	0.146	0.279	0.243	0.263	0.361	0.269	0.442	0.242	0.13	-0.527	0.155	-0.528	0.178	-0.524	0.2	-0.516
		0.11684	0.37274	0.206	0.366	0.258	0.362	0.332	0.373	0.12688	0.2	0.2051	0.18113	0.282	0.179	0.41	0.145	0.14	0.213	0.237	0.2	0.356	0.188	0.438	0.183	0.151	-0.702	0.179	-0.701	0.203	-0.695	0.224	-0.685
		0.10979	0.28144	0.199	0.274	0.251	0.269	0.325	0.277	0.12603	0.13815	0.20257	0.12877	0.281	0.125	0.414	0.0947	0.137	0.156	0.233	0.145	0.354	0.135	0.434	0.131	0.178	-0.908	0.211	-0.904	0.236	-0.896	0.256	-0.883
		0.10515	0.20497	0.195	0.196	0.246	0.191	0.32	0.198	0.1233	0.090192	0.20147	0.085884	0.281	0.0791	0.419	0.0523	0.135	0.105	0.231	0.0986	0.353	0.0891	0.433	0.0878	0.214	-1.16	0.252	-1.15	0.28	-1.13	0.297	-1.12
		0.10561	0.13416	0.193	0.129	0.243	0.124	0.318	0.129	0.12244	0.047385	0.20133	0.046158	0.283	0.0374	0.425	0.0146	0.132	0.0619	0.23	0.0567	0.353	0.0486	0.432	0.0488	0.262	-1.45	0.307	-1.44	0.337	-1.42	0.351	-1.4
		0.10437	0.071417	0.192	0.0703	0.242	0.0683	0.317	0.0714	0.12006	0.0092619	0.20204	0.013675	0.28	0.00182	0.427	-0.018	0.127	0.0251	0.227	0.0209	0.35	0.0162	0.432	0.0138	0.327	-1.81	0.379	-1.79	0.414	-1.76	0.423	-1.74
		0.10345	0.016525	0.192	0.0114	0.242	0.0126	0.318	0.0148	0.12163	-0.028855	0.20344	-0.023367	0.282	-0.0346	0.432	-0.051	0.127	-0.00827	0.228	-0.0157	0.352	-0.0179	0.433	-0.0209	0.412	-2.25	0.475	-2.21	0.514	-2.18	0.517	-2.16
		0.10368	-0.041644	0.193	-0.0422	0.244	-0.042	0.32	-0.0405	0.12423	-0.067324	0.20553	-0.061083	0.285	-0.0722	0.436	-0.0855	0.128	-0.0506	0.229	-0.0529	0.353	-0.0558	0.434	-0.0565	0.526	-2.79	0.601	-2.73	0.648	-2.68	0.642	-2.66
		0.1053	-0.096105	0.195	-0.0972	0.247	-0.0982	0.324	-0.0969	0.12789	-0.10846	0.20865	-0.10126	0.289	-0.112	0.442	-0.123	0.129	-0.0903	0.231	-0.0925	0.356	-0.0936	0.437	-0.0943	0.678	-3.43	0.769	-3.35	0.824	-3.29	0.807	-3.26
		0.10818	-0.15534	0.199	-0.156	0.251	-0.158	0.329	-0.157	0.13279	-0.1538	0.21261	-0.14553	0.294	-0.157	0.447	-0.165	0.132	-0.134	0.234	-0.136	0.359	-0.136	0.441	-0.136	0.888	-4.23	0.999	-4.11	1.06	-4.02	1.03	-4
		0.11234	-0.21961	0.204	-0.222	0.257	-0.225	0.335	-0.223	0.13878	-0.20555	0.21738	-0.19626	0.3	-0.209	0.454	-0.214	0.136	-0.184	0.238	-0.186	0.364	-0.184	0.445	-0.184	1.16	-5.18	1.29	-5.01	1.37	-4.89	1.32	-4.87
		0.11745	-0.29628	0.211	-0.298	0.263	-0.301	0.343	-0.299	0.14602	-0.26608	0.22322	-0.25577	0.306	-0.27	0.461	-0.272	0.142	-0.242	0.243	-0.245	0.369	-0.241	0.45	-0.241	1.51	-6.32	1.68	-6.09	1.76	-5.93	1.69	-5.91
		0.12726	-0.38546	0.221	-0.385	0.271	-0.392	0.352	-0.388	0.15504	-0.33853	0.23006	-0.32703	0.315	-0.343	0.469	-0.343	0.149	-0.312	0.25	-0.315	0.376	-0.309	0.458	-0.309	1.98	-7.69	2.18	-7.37	2.28	-7.15	2.18	-7.15
		0.13576	-0.49427	0.231	-0.492	0.28	-0.501	0.363	-0.495	0.1688	-0.42409	0.23891	-0.41352	0.324	-0.431	0.479	-0.429	0.161	-0.394	0.259	-0.4	0.385	-0.392	0.467	-0.391	2.59	-9.33	2.83	-8.87	2.94	-8.57	2.81	-8.61
		0.14672	-0.62629	0.244	-0.622	0.293	-0.633	0.376	-0.624	0.1827	-0.53044	0.24969	-0.51949	0.337	-0.54	0.491	-0.535	0.174	-0.496	0.271	-0.503	0.397	-0.493	0.479	-0.491
		0.16071	-0.78864	0.26	-0.781	0.307	-0.795	0.393	-0.782	0.20024	-0.66035	0.26336	-0.64972	0.352	-0.673	0.505	-0.666	0.191	-0.621	0.287	-0.63	0.412	-0.617	0.495	-0.614
		0.17773	-0.9881	0.28	-0.977	0.326	-0.996	0.414	-0.978	0.22288	-0.82071	0.28097	-0.81047	0.371	-0.837	0.523	-0.827	0.214	-0.773	0.307	-0.786	0.432	-0.77	0.517	-0.765
		0.19944	-1.2346	0.306	-1.22	0.351	-1.24	0.44	-1.22	0.25159	-1.0159	0.30314	-1.0088	0.396	-1.04	0.546	-1.03	0.243	-0.96	0.334	-0.978	0.459	-0.958	0.546	-0.95
		0.22855	-1.5418	0.338	-1.52	0.38	-1.55	0.472	-1.52	0.28928	-1.2567	0.33113	-1.2551	0.426	-1.29	0.573	-1.28	0.282	-1.19	0.371	-1.21	0.494	-1.19	0.583	-1.18
		0.26392	-1.9209	0.381	-1.89	0.42	-1.93	0.515	-1.89	0.33765	-1.5536	0.36992	-1.5583	0.467	-1.6	0.611	-1.58	0.332	-1.47	0.419	-1.5	0.542	-1.47	0.634	-1.46
		0.31074	-2.392	0.436	-2.34	0.47	-2.4	0.569	-2.34	0.39756	-1.9182	0.41791	-1.9349	0.518	-1.99	0.659	-1.96	0.4	-1.81	0.483	-1.86	0.605	-1.82	0.702	-1.8
		0.36971	-2.9766	0.506	-2.9	0.537	-2.98	0.642	-2.91	0.47635	-2.3651	0.48118	-2.3984	0.586	-2.46	0.721	-2.44	0.487	-2.24	0.569	-2.3	0.69	-2.25	0.79	-2.21
		0.44666	-3.6987	0.599	-3.6	0.622	-3.7	0.736	-3.6	0.5765	-2.9113	0.5639	-2.9711	0.675	-3.05	0.803	-3.02	0.604	-2.75	0.681	-2.83	0.802	-2.78	0.908	-2.72
		0.5608	-4.6026	0.726	-4.46	0.743	-4.6	0.863	-4.47	0.70703	-3.5853	0.67218	-3.6791	0.79	-3.77	0.91	-3.74	0.758	-3.37	0.834	-3.48	0.95	-3.42	1.07	-3.34
		Substrate								IP2-0.15								Nf 115								Nf211
data4		Z'(a)	Z''(b)	Z'(a)	Z''(b)	Z'(a)	Z''(b)	Z'(a)	Z''(b)	Z'(a)	Z''(b)	Z'(a)	Z''(b)	Z'(a)	Z''(b)	Z'(a)	Z''(b)	Z'(a)	Z''(b)	Z'(a)	Z''(b)	Z'(a)	Z''(b)	Z'(a)	Z''(b)	Z'(a)	Z''(b)	Z'(a)	Z''(b)	Z'(a)	Z''(b)	Z'(a)	Z''(b)
		0.115	0.489	0.17477	0.48929	0.23214	0.49279	0.291	0.492	0.12448	0.4977	0.212	0.494	0.286	0.485	0.356	0.48	0.161	0.492	0.25933	0.49016	0.35	0.492	0.444	0.489	0.104	0.405	0.116	0.4	0.142	0.404	0.152	0.405
		0.107	0.377	0.16669	0.37793	0.22413	0.38172	0.283	0.381	0.11602	0.38363	0.204	0.381	0.279	0.374	0.349	0.37	0.153	0.38	0.25125	0.37836	0.343	0.381	0.438	0.378	0.0998	0.264	0.111	0.26	0.138	0.263	0.149	0.266
		0.101	0.284	0.16086	0.28582	0.21826	0.28827	0.277	0.288	0.11008	0.28997	0.199	0.288	0.275	0.282	0.345	0.281	0.147	0.286	0.24513	0.28374	0.336	0.284	0.431	0.282	0.0976	0.132	0.108	0.129	0.136	0.131	0.148	0.14
		0.0976	0.207	0.15746	0.20856	0.21486	0.21115	0.274	0.211	0.10648	0.21078	0.196	0.21	0.272	0.206	0.342	0.206	0.143	0.208	0.24158	0.20576	0.333	0.207	0.428	0.205	0.0976	0.0143	0.108	0.0122	0.137	0.0139	0.152	0.0223
		0.0967	0.137	0.15521	0.1419	0.21257	0.14463	0.272	0.146	0.10565	0.1397	0.194	0.143	0.271	0.14	0.341	0.142	0.142	0.137	0.23939	0.13852	0.331	0.14	0.426	0.139	0.101	-0.101	0.11	-0.104	0.141	-0.101	0.159	-0.089
		0.0949	0.0778	0.15481	0.079873	0.2117	0.085596	0.271	0.0874	0.10395	0.079239	0.193	0.0832	0.27	0.0817	0.341	0.0851	0.14	0.0765	0.23858	0.078094	0.33	0.0798	0.426	0.0793	0.108	-0.221	0.116	-0.224	0.149	-0.219	0.171	-0.202
		0.0944	0.0226	0.15448	0.025636	0.21199	0.031125	0.272	0.0339	0.10355	0.023032	0.194	0.0259	0.271	0.028	0.342	0.0333	0.139	0.0205	0.23878	0.022162	0.33	0.0243	0.426	0.0243	0.119	-0.35	0.125	-0.353	0.161	-0.346	0.188	-0.322
		0.0948	-0.0311	0.15521	-0.027021	0.21312	-0.021233	0.273	-0.0172	0.10424	-0.031703	0.195	-0.0267	0.272	-0.0239	0.343	-0.0162	0.139	-0.0342	0.23976	-0.032262	0.331	-0.0294	0.427	-0.0289	0.141	-0.493	0.145	-0.498	0.184	-0.486	0.217	-0.451
		0.0963	-0.0861	0.15682	-0.080663	0.21497	-0.074205	0.275	-0.0688	0.10593	-0.087643	0.196	-0.08	0.274	-0.0763	0.345	-0.066	0.141	-0.0904	0.24136	-0.087805	0.333	-0.0842	0.429	-0.083	0.163	-0.657	0.165	-0.664	0.207	-0.647	0.249	-0.597
		0.0986	-0.145	0.15939	-0.13797	0.21765	-0.13053	0.278	-0.123	0.10863	-0.14757	0.199	-0.137	0.277	-0.132	0.348	-0.119	0.143	-0.151	0.24384	-0.14748	0.335	-0.143	0.432	-0.141	0.193	-0.85	0.191	-0.861	0.238	-0.835	0.291	-0.764
		0.102	-0.211	0.16311	-0.20161	0.22142	-0.19287	0.282	-0.183	0.11262	-0.21423	0.202	-0.2	0.281	-0.194	0.353	-0.177	0.146	-0.218	0.24727	-0.21414	0.339	-0.208	0.436	-0.205	0.232	-1.08	0.225	-1.1	0.278	-1.06	0.344	-0.959
		0.107	-0.287	0.16828	-0.27482	0.22664	-0.26429	0.287	-0.252	0.11807	-0.29109	0.207	-0.273	0.286	-0.265	0.358	-0.243	0.15	-0.296	0.25186	-0.29093	0.344	-0.284	0.441	-0.279	0.284	-1.35	0.271	-1.38	0.33	-1.33	0.413	-1.19
		0.113	-0.376	0.17571	-0.35984	0.23345	-0.34825	0.294	-0.332	0.12612	-0.38015	0.214	-0.357	0.292	-0.348	0.366	-0.32	0.157	-0.387	0.25787	-0.38169	0.35	-0.373	0.45	-0.367	0.352	-1.69	0.331	-1.72	0.399	-1.65	0.5	-1.45
		0.122	-0.482	0.18422	-0.46312	0.24253	-0.44872	0.304	-0.428	0.13522	-0.48882	0.222	-0.459	0.301	-0.448	0.377	-0.412	0.164	-0.498	0.26579	-0.49101	0.358	-0.48	0.459	-0.472	0.442	-2.09	0.413	-2.14	0.49	-2.04	0.611	-1.77
		0.133	-0.613	0.19541	-0.58845	0.25437	-0.5702	0.317	-0.543	0.1473	-0.62056	0.233	-0.584	0.312	-0.57	0.391	-0.523	0.174	-0.633	0.27614	-0.62391	0.369	-0.61	0.469	-0.6	0.562	-2.57	0.521	-2.65	0.61	-2.51	0.747	-2.14
		0.146	-0.772	0.20952	-0.74166	0.26974	-0.71817	0.333	-0.683	0.16274	-0.78158	0.246	-0.736	0.326	-0.718	0.409	-0.657	0.186	-0.798	0.28958	-0.78668	0.383	-0.769	0.483	-0.756	0.721	-3.16	0.663	-3.26	0.766	-3.08	0.917	-2.58
		0.163	-0.969	0.22807	-0.93013	0.28991	-0.89976	0.355	-0.854	0.18265	-0.97945	0.264	-0.923	0.344	-0.899	0.434	-0.82	0.202	-1	0.30731	-0.98743	0.401	-0.965	0.5	-0.948	0.929	-3.87	0.861	-4.02	0.972	-3.77	1.13	-3.09
		0.186	-1.21	0.25157	-1.1626	0.31608	-1.1229	0.384	-1.06	0.20848	-1.2232	0.287	-1.15	0.368	-1.12	0.465	-1.02	0.223	-1.26	0.33036	-1.2352	0.425	-1.21	0.524	-1.18	1.21	-4.73	1.11	-4.93	1.25	-4.6	1.39	-3.7
		0.214	-1.51	0.28201	-1.4493	0.34919	-1.3979	0.42	-1.32	0.24176	-1.5245	0.316	-1.44	0.399	-1.4	0.507	-1.26	0.249	-1.57	0.35977	-1.5417	0.458	-1.51	0.555	-1.48	1.57	-5.74	1.44	-6.02	1.6	-5.59	1.71	-4.42
		0.251	-1.89	0.32176	-1.8044	0.39293	-1.7377	0.466	-1.64	0.28561	-1.8971	0.354	-1.79	0.439	-1.74	0.56	-1.56	0.283	-1.96	0.39893	-1.9215	0.5	-1.88	0.597	-1.84	2.03	-6.95	1.89	-7.33	2.06	-6.76	2.1	-5.26
		0.299	-2.35	0.37303	-2.2443	0.44865	-2.1567	0.526	-2.02	0.34169	-2.3577	0.404	-2.23	0.49	-2.16	0.628	-1.92	0.33	-2.44	0.44994	-2.3926	0.555	-2.33	0.653	-2.29	2.64	-8.38	2.46	-8.9	2.64	-8.14	2.57	-6.25
		Substrate								IP2-0.15								Nf 115								Nf211
data5		Z'(a)	Z''(b)	Z'(a)	Z''(b)	Z'(a)	Z''(b)	Z'(a)	Z''(b)	Z'(a)	Z''(b)	Z'(a)	Z''(b)	Z'(a)	Z''(b)	Z'(a)	Z''(b)	Z'(a)	Z''(b)	Z'(a)	Z''(b)	Z'(a)	Z''(b)	Z'(a)	Z''(b)	Z'(a)	Z''(b)	Z'(a)	Z''(b)	Z'(a)	Z''(b)	Z'(a)	Z''(b)
		0.11331	0.49919	0.168	0.498	0.228	0.49	0.288	0.487	0.13143	0.48844	0.215	0.482	0.329	0.467	0.416	0.458	0.1473	0.49435	0.249	0.491	0.335	0.497	0.421	0.494	0.137	0.393	0.151	0.399	0.167	0.402	0.19	0.4
		0.10505	0.38629	0.16	0.386	0.221	0.38	0.28	0.377	0.12375	0.37682	0.208	0.372	0.323	0.359	0.412	0.351	0.13871	0.38153	0.24	0.379	0.327	0.384	0.413	0.383	0.133	0.254	0.147	0.26	0.163	0.264	0.186	0.261
		0.10046	0.29018	0.154	0.292	0.216	0.286	0.275	0.286	0.11913	0.28301	0.204	0.28	0.321	0.27	0.41	0.264	0.13265	0.28867	0.235	0.286	0.321	0.288	0.408	0.288	0.132	0.125	0.147	0.131	0.162	0.14	0.187	0.138
		0.09668	0.21138	0.15	0.215	0.213	0.209	0.272	0.21	0.11597	0.20529	0.201	0.204	0.319	0.196	0.41	0.191	0.1289	0.21023	0.231	0.208	0.317	0.21	0.405	0.21	0.133	0.0101	0.147	0.0161	0.163	0.0231	0.19	0.0199
		0.096121	0.14096	0.148	0.148	0.21	0.144	0.27	0.145	0.11541	0.13549	0.2	0.138	0.319	0.133	0.41	0.129	0.12774	0.1395	0.229	0.141	0.315	0.143	0.403	0.143	0.137	-0.103	0.151	-0.097	0.167	-0.0876	0.196	-0.0912
		0.094354	0.081029	0.148	0.086	0.21	0.0852	0.269	0.0874	0.1141	0.076303	0.199	0.0798	0.32	0.0764	0.412	0.0746	0.12577	0.079726	0.228	0.0808	0.315	0.0837	0.402	0.0836	0.145	-0.219	0.159	-0.213	0.175	-0.201	0.208	-0.205
		0.094014	0.025459	0.147	0.0322	0.21	0.0315	0.269	0.0348	0.11404	0.021302	0.2	0.0259	0.321	0.0247	0.413	0.0244	0.12504	0.024042	0.228	0.0252	0.315	0.0285	0.403	0.0288	0.157	-0.344	0.17	-0.338	0.187	-0.322	0.224	-0.325
		0.094775	-0.028505	0.148	-0.0197	0.211	-0.0202	0.27	-0.0157	0.11499	-0.032172	0.202	-0.0261	0.324	-0.0249	0.416	-0.0236	0.1253	-0.030216	0.229	-0.0286	0.316	-0.0246	0.404	-0.0241	0.179	-0.48	0.191	-0.475	0.21	-0.454	0.253	-0.455
		0.09656	-0.083468	0.149	-0.0723	0.213	-0.0725	0.272	-0.0665	0.11687	-0.086725	0.204	-0.0787	0.326	-0.0751	0.419	-0.072	0.12649	-0.085772	0.231	-0.0833	0.318	-0.0786	0.406	-0.0779	0.201	-0.639	0.212	-0.632	0.232	-0.606	0.285	-0.603
		0.099536	-0.1422	0.152	-0.128	0.216	-0.128	0.275	-0.12	0.11972	-0.14511	0.207	-0.135	0.33	-0.128	0.423	-0.123	0.12856	-0.1453	0.234	-0.142	0.32	-0.136	0.409	-0.135	0.23	-0.825	0.239	-0.818	0.262	-0.783	0.326	-0.773
		0.10386	-0.20749	0.156	-0.19	0.221	-0.189	0.279	-0.179	0.12371	-0.21025	0.211	-0.197	0.334	-0.187	0.428	-0.18	0.13174	-0.21188	0.237	-0.207	0.324	-0.2	0.412	-0.199	0.267	-1.05	0.275	-1.04	0.301	-0.993	0.381	-0.972
		0.10978	-0.28207	0.161	-0.26	0.226	-0.259	0.285	-0.247	0.12907	-0.2851	0.217	-0.268	0.34	-0.255	0.434	-0.244	0.1361	-0.2885	0.242	-0.282	0.328	-0.273	0.417	-0.272	0.315	-1.31	0.32	-1.31	0.351	-1.24	0.451	-1.2
		0.11747	-0.37001	0.168	-0.343	0.234	-0.341	0.293	-0.325	0.13595	-0.37342	0.224	-0.352	0.348	-0.334	0.442	-0.32	0.14295	-0.37759	0.248	-0.37	0.334	-0.36	0.424	-0.358	0.379	-1.63	0.38	-1.63	0.417	-1.55	0.542	-1.48
		0.12803	-0.47418	0.178	-0.44	0.245	-0.439	0.303	-0.419	0.14559	-0.47791	0.234	-0.453	0.358	-0.428	0.453	-0.411	0.15055	-0.48669	0.256	-0.476	0.342	-0.464	0.432	-0.461	0.461	-2.02	0.459	-2.01	0.502	-1.91	0.658	-1.8
		0.14085	-0.60142	0.19	-0.559	0.259	-0.556	0.316	-0.532	0.15677	-0.60642	0.247	-0.574	0.371	-0.543	0.466	-0.519	0.16068	-0.61925	0.267	-0.605	0.353	-0.59	0.443	-0.586	0.57	-2.49	0.56	-2.49	0.615	-2.35	0.804	-2.17
		0.1573	-0.75683	0.205	-0.704	0.277	-0.699	0.334	-0.669	0.17132	-0.76373	0.263	-0.723	0.387	-0.682	0.485	-0.652	0.17376	-0.78164	0.28	-0.763	0.366	-0.745	0.457	-0.739	0.712	-3.06	0.692	-3.06	0.761	-2.87	0.987	-2.61
		0.17831	-0.94724	0.225	-0.881	0.301	-0.873	0.358	-0.835	0.19	-0.9571	0.283	-0.905	0.408	-0.852	0.508	-0.813	0.19103	-0.98188	0.298	-0.958	0.384	-0.935	0.476	-0.927	0.897	-3.74	0.865	-3.76	0.951	-3.51	1.21	-3.12
		0.2051	-1.1814	0.251	-1.1	0.331	-1.09	0.388	-1.04	0.21375	-1.1954	0.31	-1.13	0.436	-1.06	0.539	-1.01	0.21333	-1.2292	0.321	-1.2	0.407	-1.17	0.5	-1.16	1.15	-4.57	1.1	-4.6	1.21	-4.27	1.49	-3.72
		0.2392	-1.4703	0.284	-1.37	0.371	-1.35	0.426	-1.29	0.24411	-1.4902	0.344	-1.4	0.472	-1.32	0.578	-1.25	0.24193	-1.5349	0.351	-1.49	0.437	-1.46	0.531	-1.45	1.46	-5.57	1.39	-5.62	1.53	-5.18	1.83	-4.42
		0.28276	-1.8266	0.326	-1.7	0.421	-1.67	0.475	-1.59	0.28416	-1.855	0.388	-1.75	0.517	-1.63	0.629	-1.54	0.28063	-1.9142	0.392	-1.86	0.476	-1.82	0.572	-1.8	1.87	-6.76	1.77	-6.84	1.94	-6.26	2.23	-5.24
		0.33988	-2.2677	0.382	-2.11	0.486	-2.06	0.536	-1.97	0.33603	-2.3069	0.445	-2.17	0.576	-2.02	0.691	-1.9	0.33104	-2.3839	0.443	-2.32	0.527	-2.26	0.626	-2.24	2.4	-8.18	2.26	-8.31	2.47	-7.53	2.72	-6.2
	1M H2SO4	Substrate								IP2-0.15								Nf 115								Nf211
data1		Z'(a)	Z''(b)	Z'(a)	Z''(b)	Z'(a)	Z''(b)	Z'(a)	Z''(b)	Z'(a)	Z''(b)	Z'(a)	Z''(b)	Z'(a)	Z''(b)	Z'(a)	Z''(b)	Z'(a)	Z''(b)	Z'(a)	Z''(b)	Z'(a)	Z''(b)	Z'(a)	Z''(b)	Z'(a)	Z''(b)	Z'(a)	Z''(b)	Z'(a)	Z''(b)	Z'(a)	Z''(b)
		0.28646	1.4909	0.244	1.31	0.274	1.29	0.303	1.26	0.248	1.4583	0.286	1.42	0.338	1.42	0.393	1.39	0.25	1.25	0.337	1.2	0.417	1.19	0.491	1.17	0.0918	0.198	0.109	0.2	0.131	0.201	0.158	0.196
		0.2177	1.0996	0.22	1.01	0.252	1	0.282	0.998	0.2087	1.1353	0.252	1.12	0.305	1.12	0.365	1.1	0.229	0.998	0.32	0.962	0.403	0.95	0.481	0.926	0.0864	0.148	0.103	0.15	0.126	0.151	0.153	0.147
		0.14756	0.87445	0.174	0.803	0.211	0.8	0.244	0.798	0.15895	0.9085	0.207	0.893	0.26	0.897	0.323	0.873	0.195	0.798	0.288	0.769	0.372	0.761	0.456	0.74	0.083	0.105	0.1	0.107	0.123	0.108	0.148	0.105
		0.11203	0.69279	0.146	0.632	0.185	0.629	0.219	0.628	0.13154	0.71836	0.178	0.704	0.231	0.706	0.299	0.684	0.169	0.627	0.267	0.604	0.351	0.597	0.435	0.58	0.0808	0.0674	0.0976	0.0695	0.121	0.0705	0.146	0.0681
		0.10223	0.54746	0.138	0.497	0.176	0.492	0.212	0.493	0.12365	0.56496	0.168	0.552	0.22	0.553	0.289	0.534	0.159	0.492	0.259	0.473	0.345	0.468	0.43	0.453	0.0797	0.0332	0.0963	0.0353	0.12	0.0365	0.145	0.0346
		0.095734	0.43415	0.132	0.394	0.169	0.389	0.207	0.39	0.11683	0.44654	0.161	0.436	0.213	0.436	0.282	0.42	0.151	0.388	0.254	0.373	0.34	0.37	0.427	0.357	0.0793	0.000509	0.0959	0.00268	0.12	0.00436	0.145	0.00286
		0.089355	0.34325	0.124	0.309	0.161	0.307	0.201	0.308	0.10894	0.35181	0.153	0.344	0.203	0.342	0.274	0.329	0.143	0.307	0.247	0.294	0.335	0.291	0.422	0.281	0.0801	-0.0319	0.0964	-0.0294	0.12	-0.0273	0.146	-0.0284
		0.082926	0.26676	0.117	0.246	0.153	0.239	0.194	0.239	0.10242	0.27287	0.144	0.267	0.196	0.266	0.267	0.255	0.136	0.238	0.24	0.228	0.329	0.225	0.417	0.217	0.0818	-0.0654	0.0976	-0.0627	0.122	-0.0599	0.147	-0.0606
		0.077768	0.20251	0.111	0.186	0.147	0.181	0.19	0.182	0.096942	0.20677	0.139	0.204	0.19	0.202	0.262	0.193	0.13	0.18	0.235	0.172	0.325	0.169	0.413	0.163	0.0842	-0.102	0.0997	-0.0988	0.124	-0.0952	0.149	-0.0953
		0.078176	0.14419	0.11	0.127	0.146	0.126	0.186	0.131	0.098046	0.14634	0.134	0.149	0.186	0.148	0.257	0.141	0.129	0.126	0.232	0.123	0.322	0.121	0.41	0.116	0.0874	-0.142	0.103	-0.139	0.127	-0.135	0.153	-0.134
		0.073711	0.097558	0.106	0.0872	0.142	0.0851	0.184	0.0877	0.093719	0.098806	0.134	0.0979	0.183	0.102	0.255	0.0964	0.124	0.0838	0.23	0.0813	0.32	0.0791	0.409	0.0755	0.0916	-0.19	0.106	-0.186	0.132	-0.18	0.158	-0.179
		0.071071	0.055987	0.103	0.0497	0.139	0.0483	0.182	0.0445	0.091216	0.056584	0.132	0.0577	0.183	0.0554	0.255	0.0574	0.122	0.0462	0.228	0.0436	0.319	0.041	0.408	0.0389	0.0971	-0.245	0.111	-0.242	0.138	-0.233	0.164	-0.231
		0.0674	0.018219	0.103	0.0134	0.14	0.0126	0.178	0.0111	0.090371	0.017875	0.133	0.0187	0.186	0.0155	0.261	0.016	0.122	0.0104	0.228	0.00833	0.316	0.00759	0.407	0.0065	0.104	-0.312	0.118	-0.309	0.145	-0.297	0.173	-0.294
		0.067033	-0.018988	0.103	-0.0209	0.14	-0.0215	0.178	-0.0229	0.09085	-0.019732	0.133	-0.0178	0.187	-0.0211	0.262	-0.0204	0.122	-0.0246	0.229	-0.0264	0.317	-0.0263	0.407	-0.0265	0.112	-0.393	0.126	-0.388	0.155	-0.373	0.183	-0.368
		0.066958	-0.05711	0.103	-0.0566	0.141	-0.0567	0.179	-0.0581	0.092104	-0.057916	0.134	-0.0552	0.188	-0.0586	0.263	-0.0577	0.123	-0.0607	0.23	-0.0624	0.318	-0.0618	0.409	-0.0607	0.123	-0.492	0.137	-0.488	0.167	-0.467	0.197	-0.459
		0.068266	-0.098238	0.105	-0.0951	0.143	-0.0944	0.18	-0.0958	0.094648	-0.098783	0.136	-0.095	0.19	-0.0986	0.266	-0.0975	0.125	-0.0998	0.232	-0.101	0.32	-0.1	0.411	-0.0977	0.136	-0.615	0.15	-0.61	0.183	-0.582	0.215	-0.571
		0.070423	-0.14392	0.108	-0.138	0.145	-0.136	0.183	-0.138	0.098377	-0.14371	0.139	-0.139	0.193	-0.143	0.269	-0.142	0.128	-0.143	0.235	-0.145	0.323	-0.143	0.414	-0.139	0.152	-0.767	0.168	-0.76	0.203	-0.723	0.238	-0.707
		0.073494	-0.19648	0.112	-0.187	0.149	-0.185	0.187	-0.186	0.10319	-0.19497	0.143	-0.189	0.198	-0.193	0.273	-0.192	0.132	-0.193	0.239	-0.195	0.327	-0.192	0.418	-0.187	0.173	-0.955	0.19	-0.946	0.229	-0.897	0.267	-0.873
		0.077488	-0.25837	0.117	-0.245	0.154	-0.241	0.192	-0.244	0.10952	-0.25494	0.149	-0.248	0.203	-0.253	0.278	-0.251	0.138	-0.253	0.244	-0.254	0.333	-0.25	0.423	-0.243	0.201	-1.19	0.22	-1.18	0.264	-1.11	0.305	-1.08
		0.08269	-0.33269	0.124	-0.314	0.16	-0.31	0.198	-0.312	0.11771	-0.32649	0.156	-0.319	0.21	-0.324	0.285	-0.322	0.145	-0.323	0.25	-0.325	0.339	-0.32	0.43	-0.311	0.237	-1.48	0.259	-1.46	0.308	-1.37	0.354	-1.33
		0.091431	-0.42385	0.135	-0.396	0.171	-0.391	0.209	-0.394	0.13024	-0.41136	0.167	-0.403	0.221	-0.408	0.293	-0.408	0.157	-0.407	0.258	-0.412	0.347	-0.405	0.438	-0.393	0.284	-1.83	0.311	-1.81	0.366	-1.69	0.417	-1.63
		0.099772	-0.53502	0.146	-0.498	0.181	-0.492	0.219	-0.496	0.14377	-0.51646	0.179	-0.507	0.233	-0.514	0.303	-0.514	0.17	-0.511	0.269	-0.518	0.358	-0.509	0.449	-0.494
		0.11003	-0.67258	0.16	-0.624	0.195	-0.617	0.233	-0.621	0.16093	-0.64484	0.194	-0.635	0.248	-0.643	0.317	-0.643	0.187	-0.639	0.282	-0.648	0.371	-0.637	0.462	-0.619
		0.12296	-0.84349	0.179	-0.778	0.213	-0.769	0.251	-0.775	0.18334	-0.8024	0.214	-0.791	0.266	-0.802	0.335	-0.803	0.209	-0.795	0.299	-0.809	0.389	-0.795	0.481	-0.772
		0.1398	-1.0561	0.204	-0.968	0.237	-0.958	0.275	-0.964	0.21258	-0.99471	0.24	-0.985	0.292	-0.998	0.358	-1	0.239	-0.987	0.322	-1.01	0.413	-0.991	0.506	-0.962
		0.1592	-1.3202	0.236	-1.2	0.267	-1.19	0.307	-1.2	0.24967	-1.2318	0.274	-1.22	0.325	-1.24	0.389	-1.24	0.276	-1.22	0.35	-1.25	0.444	-1.23	0.538	-1.19
		0.18552	-1.6501	0.28	-1.49	0.308	-1.48	0.348	-1.49	0.29865	-1.5236	0.318	-1.51	0.367	-1.54	0.429	-1.55	0.326	-1.51	0.388	-1.56	0.485	-1.53	0.581	-1.48
		0.21728	-2.0626	0.335	-1.85	0.362	-1.83	0.402	-1.84	0.36197	-1.8818	0.377	-1.87	0.423	-1.9	0.483	-1.92	0.39	-1.87	0.439	-1.93	0.538	-1.9	0.638	-1.84
		0.25947	-2.5773	0.409	-2.28	0.433	-2.27	0.474	-2.28	0.44419	-2.3213	0.453	-2.32	0.498	-2.36	0.553	-2.38	0.474	-2.3	0.506	-2.4	0.611	-2.35	0.711	-2.27
		0.31066	-3.2209	0.509	-2.82	0.526	-2.8	0.57	-2.82	0.55007	-2.8564	0.556	-2.86	0.593	-2.91	0.648	-2.94	0.586	-2.83	0.594	-2.98	0.707	-2.91	0.813	-2.81
		0.38245	-4.1102	0.636	-3.48	0.651	-3.46	0.698	-3.48	0.68864	-3.5173	0.688	-3.52	0.72	-3.59	0.773	-3.63	0.733	-3.48	0.712	-3.68	0.836	-3.59	0.947	-3.46
		Substrate								IP2-0.15								Nf 115								Nf211
data2		Z'(a)	Z''(b)	Z'(a)	Z''(b)	Z'(a)	Z''(b)	Z'(a)	Z''(b)	Z'(a)	Z''(b)	Z'(a)	Z''(b)	Z'(a)	Z''(b)	Z'(a)	Z''(b)	Z'(a)	Z''(b)	Z'(a)	Z''(b)	Z'(a)	Z''(b)	Z'(a)	Z''(b)	Z'(a)	Z''(b)	Z'(a)	Z''(b)	Z'(a)	Z''(b)	Z'(a)	Z''(b)
		0.0878	0.512	0.124	0.516	0.163	0.521	0.198	0.523	0.258	1.45	0.532	1.5	0.35	1.53	0.388	1.51	0.281	1.33	0.359	1.3	0.443	1.26	0.484	1.17	0.093	0.197	0.116	0.198	0.137	0.196	0.151	0.197
		0.0783	0.396	0.115	0.399	0.154	0.404	0.189	0.406	0.219	1.15	0.255	1.18	0.306	1.21	0.345	1.19	0.251	1.06	0.332	1.04	0.423	1	0.473	0.928	0.0876	0.147	0.111	0.148	0.132	0.147	0.146	0.148
		0.0715	0.306	0.108	0.309	0.147	0.311	0.182	0.314	0.173	0.919	0.203	0.945	0.253	0.972	0.298	0.954	0.21	0.858	0.296	0.829	0.388	0.806	0.446	0.742	0.0837	0.104	0.107	0.106	0.128	0.105	0.143	0.107
		0.0675	0.227	0.104	0.229	0.144	0.231	0.178	0.234	0.142	0.726	0.172	0.747	0.222	0.769	0.269	0.751	0.18	0.676	0.269	0.653	0.365	0.633	0.427	0.581	0.0815	0.066	0.105	0.0697	0.126	0.0685	0.141	0.0707
		0.0671	0.158	0.103	0.159	0.141	0.163	0.176	0.166	0.13	0.57	0.159	0.587	0.208	0.605	0.26	0.59	0.169	0.531	0.26	0.512	0.357	0.496	0.422	0.454	0.0804	0.0313	0.104	0.0366	0.125	0.0352	0.139	0.0382
		0.0651	0.0993	0.101	0.1	0.141	0.101	0.175	0.107	0.122	0.449	0.151	0.464	0.201	0.479	0.255	0.464	0.16	0.42	0.253	0.405	0.352	0.392	0.42	0.358	0.0803	-0.00176	0.103	0.00521	0.125	0.00364	0.139	0.00746
		0.0644	0.0459	0.101	0.0467	0.14	0.0478	0.175	0.0506	0.114	0.352	0.142	0.366	0.192	0.378	0.249	0.364	0.151	0.332	0.245	0.32	0.346	0.309	0.416	0.282	0.0813	-0.0346	0.104	-0.0257	0.126	-0.0274	0.139	-0.0227
		0.0646	-0.00492	0.101	-0.00403	0.141	-0.00288	0.176	0.000486	0.107	0.272	0.134	0.285	0.184	0.294	0.243	0.283	0.143	0.258	0.238	0.247	0.341	0.239	0.411	0.217	0.0832	-0.0687	0.105	-0.0575	0.127	-0.0595	0.14	-0.0536
		0.0658	-0.0556	0.103	-0.0546	0.142	-0.0533	0.177	-0.0492	0.101	0.204	0.128	0.217	0.179	0.224	0.239	0.214	0.137	0.196	0.233	0.188	0.336	0.181	0.407	0.163	0.0859	-0.106	0.107	-0.0917	0.129	-0.0941	0.142	-0.087
		0.0679	-0.109	0.105	-0.107	0.145	-0.106	0.179	-0.101	0.105	0.136	0.124	0.159	0.176	0.164	0.237	0.155	0.136	0.137	0.229	0.137	0.333	0.13	0.405	0.116	0.0896	-0.147	0.11	-0.13	0.132	-0.133	0.144	-0.124
		0.0712	-0.167	0.108	-0.165	0.148	-0.163	0.183	-0.157	0.102	0.085	0.123	0.105	0.174	0.113	0.236	0.105	0.131	0.0922	0.227	0.0918	0.332	0.0858	0.404	0.0751	0.0945	-0.195	0.114	-0.174	0.136	-0.178	0.147	-0.167
		0.0756	-0.233	0.113	-0.23	0.153	-0.228	0.188	-0.22	0.101	0.0372	0.121	0.0623	0.173	0.0632	0.236	0.0606	0.129	0.0519	0.226	0.0516	0.331	0.0458	0.404	0.038	0.101	-0.253	0.119	-0.226	0.141	-0.231	0.151	-0.219
		0.0815	-0.31	0.119	-0.306	0.16	-0.303	0.194	-0.294	0.106	-0.0164	0.121	0.0234	0.169	0.0244	0.233	0.0225	0.127	0.0154	0.224	0.0159	0.328	0.012	0.401	0.00657	0.108	-0.32	0.125	-0.289	0.147	-0.294	0.156	-0.28
		0.0898	-0.401	0.128	-0.395	0.168	-0.392	0.204	-0.379	0.109	-0.0654	0.121	-0.0143	0.17	-0.0137	0.235	-0.0154	0.126	-0.0224	0.225	-0.0198	0.328	-0.023	0.402	-0.0264	0.118	-0.401	0.132	-0.364	0.155	-0.37	0.163	-0.355
		0.0996	-0.511	0.138	-0.504	0.179	-0.499	0.215	-0.484	0.114	-0.119	0.122	-0.0524	0.171	-0.0521	0.237	-0.0539	0.127	-0.0601	0.226	-0.0564	0.33	-0.0586	0.404	-0.06	0.13	-0.502	0.142	-0.456	0.165	-0.464	0.171	-0.446
		0.112	-0.646	0.151	-0.637	0.193	-0.631	0.23	-0.611	0.121	-0.179	0.124	-0.093	0.174	-0.0927	0.239	-0.0944	0.128	-0.101	0.227	-0.0958	0.332	-0.0972	0.406	-0.0965	0.143	-0.625	0.154	-0.57	0.178	-0.58	0.182	-0.558
		0.129	-0.811	0.168	-0.8	0.21	-0.791	0.248	-0.765	0.13	-0.249	0.128	-0.136	0.177	-0.137	0.243	-0.139	0.13	-0.146	0.23	-0.139	0.335	-0.14	0.41	-0.137	0.161	-0.778	0.169	-0.711	0.195	-0.723	0.196	-0.698
		0.15	-1.01	0.19	-1	0.233	-0.988	0.273	-0.955	0.143	-0.333	0.133	-0.187	0.182	-0.188	0.248	-0.189	0.134	-0.198	0.234	-0.19	0.34	-0.189	0.414	-0.184	0.183	-0.966	0.189	-0.885	0.216	-0.899	0.215	-0.87
		0.178	-1.27	0.217	-1.25	0.263	-1.23	0.304	-1.19	0.198	-0.505	0.139	-0.246	0.187	-0.247	0.254	-0.249	0.138	-0.26	0.238	-0.249	0.345	-0.247	0.42	-0.239	0.211	-1.2	0.215	-1.1	0.244	-1.12	0.239	-1.08
		0.215	-1.58	0.254	-1.55	0.301	-1.53	0.345	-1.47	0.231	-0.653	0.147	-0.316	0.195	-0.317	0.261	-0.319	0.144	-0.334	0.244	-0.319	0.352	-0.316	0.427	-0.305	0.247	-1.49	0.249	-1.37	0.281	-1.39	0.271	-1.35
		0.263	-1.96	0.301	-1.93	0.351	-1.9	0.398	-1.83	0.276	-0.838	0.159	-0.399	0.207	-0.4	0.271	-0.405	0.154	-0.422	0.252	-0.405	0.361	-0.4	0.437	-0.385	0.293	-1.84	0.294	-1.7	0.329	-1.72	0.314	-1.67
										0.337	-1.07	0.172	-0.502	0.219	-0.503	0.283	-0.509	0.163	-0.532	0.262	-0.511	0.372	-0.503	0.45	-0.483
										0.416	-1.35	0.189	-0.627	0.235	-0.63	0.298	-0.637	0.176	-0.668	0.275	-0.64	0.387	-0.629	0.466	-0.603
										0.519	-1.7	0.211	-0.78	0.256	-0.785	0.319	-0.794	0.192	-0.835	0.292	-0.8	0.406	-0.784	0.488	-0.75
										0.656	-2.13	0.239	-0.969	0.284	-0.976	0.346	-0.987	0.212	-1.04	0.315	-0.998	0.431	-0.976	0.517	-0.93
										0.833	-2.66	0.277	-1.2	0.32	-1.21	0.381	-1.22	0.238	-1.3	0.344	-1.24	0.465	-1.21	0.556	-1.15
										1.07	-3.3	0.325	-1.48	0.366	-1.5	0.426	-1.52	0.272	-1.62	0.384	-1.54	0.509	-1.5	0.605	-1.42
										2	-4.73	0.39	-1.83	0.428	-1.85	0.489	-1.88	0.317	-2.01	0.436	-1.92	0.566	-1.86	0.67	-1.75
										2.55	-5.8	0.472	-2.26	0.51	-2.29	0.57	-2.32	0.377	-2.49	0.505	-2.38	0.642	-2.3	0.755	-2.16
										3.22	-7.07	0.583	-2.78	0.618	-2.82	0.676	-2.86	0.454	-3.1	0.597	-2.94	0.744	-2.84	0.867	-2.65
										4.01	-8.58	0.729	-3.42	0.764	-3.47	0.819	-3.52	0.559	-3.85	0.719	-3.64	0.877	-3.51	1.01	-3.25
		Substrate								IP2-0.15								Nf 115								Nf211
data3		Z'(a)	Z''(b)	Z'(a)	Z''(b)	Z'(a)	Z''(b)	Z'(a)	Z''(b)	Z'(a)	Z''(b)	Z'(a)	Z''(b)	Z'(a)	Z''(b)	Z'(a)	Z''(b)	Z'(a)	Z''(b)	Z'(a)	Z''(b)	Z'(a)	Z''(b)	Z'(a)	Z''(b)	Z'(a)	Z''(b)	Z'(a)	Z''(b)	Z'(a)	Z''(b)	Z'(a)	Z''(b)
		0.0921	0.509	0.125	0.508	0.156	0.507	0.192	0.511	0.0957	0.513	0.139	0.514	0.183	0.513	0.228	0.513	0.232	1.16	0.317	1.12	0.441	1.21	0.52	1.2	0.0917	0.406	0.109	0.408	0.12	0.405	0.137	0.413
		0.0826	0.393	0.115	0.393	0.147	0.393	0.183	0.397	0.0864	0.397	0.131	0.399	0.174	0.398	0.218	0.398	0.222	0.916	0.31	0.887	0.428	0.958	0.507	0.949	0.0856	0.279	0.104	0.282	0.115	0.28	0.132	0.288
		0.0759	0.303	0.109	0.303	0.14	0.304	0.177	0.305	0.0796	0.306	0.124	0.306	0.167	0.308	0.212	0.309	0.192	0.731	0.283	0.709	0.397	0.766	0.478	0.759	0.0838	0.164	0.099	0.164	0.112	0.169	0.128	0.178
		0.0724	0.224	0.105	0.225	0.137	0.226	0.173	0.227	0.0758	0.227	0.121	0.228	0.164	0.23	0.209	0.231	0.171	0.575	0.266	0.556	0.375	0.601	0.457	0.596	0.0818	0.0625	0.0976	0.0639	0.113	0.0656	0.13	0.0761
		0.0718	0.154	0.104	0.155	0.134	0.16	0.171	0.161	0.0752	0.157	0.12	0.158	0.161	0.164	0.206	0.165	0.165	0.45	0.263	0.436	0.368	0.47	0.452	0.466	0.0825	-0.0352	0.099	-0.0328	0.114	-0.0301	0.133	-0.0162
		0.0699	0.0953	0.102	0.0967	0.134	0.0988	0.171	0.1	0.073	0.099	0.118	0.101	0.161	0.103	0.205	0.107	0.162	0.355	0.261	0.344	0.363	0.37	0.449	0.368	0.0859	-0.134	0.103	-0.13	0.118	-0.127	0.141	-0.108
		0.0693	0.0415	0.102	0.0436	0.133	0.0467	0.17	0.0487	0.0722	0.0456	0.117	0.0484	0.161	0.0507	0.206	0.0552	0.155	0.28	0.256	0.271	0.357	0.291	0.445	0.289	0.0923	-0.239	0.11	-0.233	0.126	-0.228	0.152	-0.202
		0.0698	-0.0099	0.102	-0.00709	0.134	-0.00291	0.171	-7.16e-05	0.0725	-0.00517	0.118	-0.00126	0.161	0.00178	0.207	0.00662	0.15	0.216	0.252	0.21	0.351	0.226	0.44	0.224	0.102	-0.353	0.121	-0.345	0.136	-0.339	0.168	-0.303
		0.0713	-0.0614	0.103	-0.0578	0.135	-0.0523	0.172	-0.0486	0.0736	-0.0559	0.119	-0.0507	0.163	-0.0467	0.208	-0.0412	0.145	0.163	0.248	0.157	0.347	0.17	0.436	0.168	0.119	-0.482	0.14	-0.471	0.155	-0.463	0.192	-0.414
		0.0739	-0.116	0.106	-0.111	0.137	-0.104	0.175	-0.0991	0.0757	-0.109	0.121	-0.102	0.165	-0.0969	0.211	-0.0903	0.143	0.11	0.245	0.111	0.342	0.0982	0.434	0.119	0.138	-0.634	0.16	-0.618	0.175	-0.608	0.22	-0.541
		0.0777	-0.175	0.109	-0.169	0.14	-0.16	0.179	-0.154	0.079	-0.167	0.124	-0.158	0.169	-0.151	0.215	-0.143	0.139	0.0707	0.243	0.0707	0.342	0.0824	0.433	0.0776	0.161	-0.814	0.186	-0.793	0.201	-0.78	0.256	-0.688
		0.0827	-0.242	0.114	-0.235	0.145	-0.224	0.184	-0.216	0.0835	-0.233	0.129	-0.222	0.175	-0.213	0.221	-0.203	0.137	0.0343	0.243	0.0333	0.341	0.0451	0.432	0.0392	0.192	-1.03	0.22	-1	0.236	-0.986	0.302	-0.86
		0.0896	-0.321	0.121	-0.312	0.151	-0.299	0.191	-0.287	0.0896	-0.31	0.136	-0.295	0.182	-0.284	0.228	-0.272	0.135	0.000694	0.238	0.00253	0.34	0.0115	0.429	0.00757	0.233	-1.29	0.265	-1.25	0.281	-1.23	0.359	-1.06
		0.0991	-0.414	0.129	-0.402	0.159	-0.387	0.201	-0.371	0.0982	-0.4	0.144	-0.382	0.192	-0.366	0.238	-0.352	0.135	-0.0334	0.238	-0.0307	0.341	-0.0232	0.429	-0.0251	0.287	-1.61	0.323	-1.56	0.339	-1.53	0.431	-1.3
		0.111	-0.526	0.14	-0.512	0.17	-0.493	0.214	-0.472	0.109	-0.511	0.155	-0.487	0.205	-0.466	0.25	-0.448	0.135	-0.0691	0.239	-0.0652	0.342	-0.0587	0.431	-0.0598	0.357	-2	0.4	-1.93	0.417	-1.9	0.522	-1.59
		0.125	-0.664	0.154	-0.647	0.183	-0.623	0.23	-0.595	0.123	-0.645	0.169	-0.614	0.221	-0.587	0.267	-0.564	0.137	-0.108	0.241	-0.103	0.344	-0.0971	0.433	-0.0969	0.451	-2.47	0.5	-2.38	0.518	-2.34	0.635	-1.93
		0.144	-0.832	0.173	-0.811	0.2	-0.782	0.25	-0.744	0.14	-0.81	0.188	-0.77	0.241	-0.733	0.288	-0.704	0.139	-0.152	0.244	-0.145	0.347	-0.14	0.436	-0.139	0.572	-3.05	0.63	-2.93	0.65	-2.87	0.777	-2.33
		0.169	-1.04	0.196	-1.01	0.223	-0.978	0.276	-0.926	0.164	-1.01	0.212	-0.961	0.268	-0.912	0.315	-0.874	0.143	-0.204	0.248	-0.195	0.351	-0.189	0.44	-0.186	0.732	-3.75	0.802	-3.59	0.822	-3.52	0.951	-2.81
		0.201	-1.29	0.227	-1.26	0.252	-1.22	0.309	-1.15	0.194	-1.26	0.242	-1.2	0.301	-1.13	0.349	-1.08	0.147	-0.264	0.252	-0.253	0.356	-0.247	0.445	-0.243	0.949	-4.61	1.03	-4.41	1.05	-4.32	1.17	-3.39
		0.244	-1.61	0.266	-1.57	0.29	-1.52	0.351	-1.42	0.234	-1.57	0.282	-1.49	0.344	-1.4	0.392	-1.34	0.153	-0.338	0.258	-0.323	0.362	-0.316	0.451	-0.311	1.22	-5.65	1.31	-5.38	1.34	-5.26	1.45	-4.09
		0.298	-1.99	0.318	-1.95	0.34	-1.88	0.406	-1.76	0.286	-1.95	0.334	-1.84	0.399	-1.73	0.447	-1.65	0.164	-0.425	0.266	-0.409	0.369	-0.401	0.459	-0.394	1.58	-6.9	1.69	-6.55	1.72	-6.39	1.79	-4.91
																		0.173	-0.535	0.277	-0.514	0.379	-0.504	0.469	-0.495
																		0.186	-0.669	0.29	-0.643	0.392	-0.632	0.483	-0.62
																		0.203	-0.836	0.307	-0.803	0.409	-0.789	0.501	-0.774
																		0.225	-1.04	0.33	-1	0.431	-0.984	0.524	-0.964
																		0.254	-1.3	0.361	-1.24	0.461	-1.22	0.554	-1.2
																		0.291	-1.61	0.4	-1.55	0.5	-1.52	0.594	-1.49
																		0.341	-2.01	0.453	-1.92	0.552	-1.89	0.648	-1.85
																		0.406	-2.49	0.522	-2.38	0.621	-2.34	0.719	-2.29
																		0.494	-3.08	0.616	-2.94	0.713	-2.9	0.815	-2.83
																		0.61	-3.82	0.74	-3.64	0.837	-3.59	0.939	-3.5
		Substrate								IP2-0.15								Nf 115								Nf211
data4		Z'(a)	Z''(b)	Z'(a)	Z''(b)	Z'(a)	Z''(b)	Z'(a)	Z''(b)	Z'(a)	Z''(b)	Z'(a)	Z''(b)	Z'(a)	Z''(b)	Z'(a)	Z''(b)	Z'(a)	Z''(b)	Z'(a)	Z''(b)	Z'(a)	Z''(b)	Z'(a)	Z''(b)	Z'(a)	Z''(b)	Z'(a)	Z''(b)	Z'(a)	Z''(b)	Z'(a)	Z''(b)
		0.0876	0.513	0.124	0.507	0.156	0.506	0.188	0.512	0.0979	0.516	0.146	0.505	0.218	0.504	0.279	0.492	0.145	0.533	0.229	0.532	0.311	0.543	0.384	0.548	0.096	0.408	0.111	0.404	0.125	0.411	0.14	0.408
		0.078	0.397	0.115	0.393	0.147	0.392	0.179	0.397	0.0884	0.399	0.137	0.39	0.21	0.391	0.271	0.381	0.136	0.413	0.219	0.412	0.301	0.422	0.375	0.426	0.091	0.281	0.105	0.277	0.12	0.284	0.134	0.282
		0.0711	0.307	0.108	0.304	0.141	0.302	0.173	0.306	0.0816	0.308	0.13	0.301	0.204	0.299	0.266	0.292	0.129	0.317	0.212	0.318	0.295	0.324	0.369	0.326	0.086	0.163	0.103	0.162	0.112	0.17	0.129	0.17
		0.0672	0.228	0.104	0.225	0.137	0.224	0.169	0.229	0.0777	0.228	0.127	0.224	0.201	0.222	0.263	0.217	0.125	0.235	0.208	0.237	0.291	0.242	0.365	0.243	0.084	0.0609	0.101	0.0606	0.112	0.0655	0.129	0.0656
		0.0668	0.159	0.104	0.156	0.135	0.159	0.167	0.163	0.0774	0.158	0.125	0.158	0.199	0.156	0.261	0.152	0.122	0.165	0.206	0.167	0.289	0.172	0.363	0.173	0.0848	-0.0374	0.102	-0.0369	0.113	-0.0314	0.131	-0.0305
		0.0647	0.0998	0.102	0.0979	0.135	0.0982	0.166	0.103	0.0754	0.0991	0.125	0.0971	0.199	0.0985	0.261	0.0957	0.122	0.1	0.204	0.106	0.288	0.111	0.362	0.111	0.0882	-0.137	0.106	-0.136	0.116	-0.129	0.135	-0.127
		0.064	0.0463	0.101	0.045	0.134	0.0463	0.166	0.0514	0.0746	0.0453	0.124	0.0449	0.199	0.0461	0.262	0.0445	0.121	0.0443	0.204	0.0503	0.288	0.0553	0.362	0.0558	0.0945	-0.242	0.113	-0.24	0.122	-0.233	0.142	-0.229
		0.0643	-0.00454	0.101	-0.00533	0.135	-0.00292	0.167	0.00318	0.075	-0.00592	0.125	-0.00459	0.2	-0.00316	0.263	-0.00387	0.121	-0.00928	0.205	-0.00228	0.288	0.00321	0.363	0.00384	0.104	-0.357	0.122	-0.355	0.132	-0.346	0.152	-0.341
		0.0656	-0.0553	0.102	-0.0556	0.136	-0.0519	0.168	-0.0445	0.0762	-0.0571	0.126	-0.0538	0.202	-0.0521	0.265	-0.0519	0.122	-0.0629	0.206	-0.0545	0.29	-0.0483	0.365	-0.0474	0.122	-0.488	0.141	-0.484	0.149	-0.473	0.171	-0.466
		0.068	-0.108	0.104	-0.108	0.139	-0.103	0.171	-0.0938	0.0785	-0.111	0.129	-0.105	0.205	-0.103	0.268	-0.102	0.124	-0.12	0.208	-0.109	0.292	-0.102	0.367	-0.1	0.14	-0.64	0.159	-0.635	0.167	-0.622	0.19	-0.612
		0.0715	-0.166	0.108	-0.166	0.142	-0.159	0.175	-0.147	0.0818	-0.17	0.133	-0.162	0.209	-0.159	0.272	-0.156	0.128	-0.182	0.212	-0.169	0.295	-0.16	0.371	-0.158	0.163	-0.822	0.183	-0.815	0.191	-0.8	0.216	-0.785
		0.0765	-0.232	0.112	-0.231	0.148	-0.222	0.181	-0.207	0.0865	-0.236	0.138	-0.225	0.214	-0.221	0.277	-0.218	0.133	-0.252	0.216	-0.237	0.299	-0.226	0.376	-0.222	0.194	-1.04	0.216	-1.03	0.222	-1.01	0.25	-0.992
		0.0832	-0.309	0.118	-0.308	0.155	-0.295	0.189	-0.276	0.0927	-0.314	0.144	-0.299	0.22	-0.294	0.283	-0.289	0.139	-0.335	0.222	-0.316	0.304	-0.303	0.382	-0.297	0.234	-1.31	0.258	-1.29	0.263	-1.27	0.294	-1.24
		0.0925	-0.399	0.127	-0.398	0.165	-0.38	0.199	-0.357	0.101	-0.406	0.154	-0.385	0.228	-0.381	0.291	-0.374	0.148	-0.432	0.23	-0.41	0.311	-0.395	0.39	-0.386	0.286	-1.63	0.314	-1.61	0.318	-1.58	0.352	-1.55
		0.104	-0.509	0.137	-0.507	0.177	-0.483	0.212	-0.454	0.112	-0.517	0.165	-0.491	0.239	-0.485	0.302	-0.477	0.159	-0.551	0.24	-0.523	0.321	-0.505	0.402	-0.492	0.355	-2.02	0.388	-2	0.388	-1.96	0.429	-1.91
		0.118	-0.642	0.15	-0.641	0.193	-0.608	0.229	-0.571	0.125	-0.653	0.18	-0.619	0.253	-0.612	0.316	-0.601	0.174	-0.695	0.253	-0.661	0.334	-0.64	0.417	-0.62	0.446	-2.5	0.484	-2.47	0.483	-2.43	0.531	-2.36
		0.137	-0.805	0.167	-0.804	0.213	-0.761	0.251	-0.713	0.143	-0.82	0.199	-0.775	0.271	-0.767	0.334	-0.753	0.193	-0.873	0.271	-0.831	0.35	-0.805	0.436	-0.777	0.565	-3.08	0.613	-3.04	0.607	-2.99	0.663	-2.9
		0.162	-1.01	0.189	-1	0.239	-0.948	0.278	-0.886	0.165	-1.03	0.224	-0.966	0.295	-0.958	0.358	-0.94	0.217	-1.09	0.294	-1.04	0.372	-1.01	0.461	-0.968	0.722	-3.8	0.783	-3.73	0.77	-3.68	0.836	-3.56
		0.193	-1.25	0.217	-1.25	0.273	-1.18	0.313	-1.1	0.195	-1.28	0.256	-1.2	0.326	-1.19	0.388	-1.17	0.249	-1.36	0.325	-1.3	0.401	-1.26	0.494	-1.2	0.933	-4.67	1.01	-4.58	0.99	-4.51	1.07	-4.36
		0.235	-1.56	0.255	-1.56	0.315	-1.46	0.356	-1.36	0.234	-1.59	0.298	-1.49	0.365	-1.48	0.428	-1.45	0.291	-1.69	0.364	-1.61	0.438	-1.57	0.537	-1.49	1.2	-5.73	1.3	-5.6	1.27	-5.52	1.36	-5.31
		0.289	-1.93	0.304	-1.94	0.37	-1.8	0.411	-1.67	0.285	-1.98	0.353	-1.85	0.418	-1.84	0.479	-1.8	0.345	-2.1	0.415	-2	0.489	-1.95	0.592	-1.84	1.55	-7	1.69	-6.83	1.64	-6.73	1.75	-6.46
		Substrate								IP2-0.15								Nf 115								Nf211
data5		Z'(a)	Z''(b)	Z'(a)	Z''(b)	Z'(a)	Z''(b)	Z'(a)	Z''(b)	Z'(a)	Z''(b)	Z'(a)	Z''(b)	Z'(a)	Z''(b)	Z'(a)	Z''(b)	Z'(a)	Z''(b)	Z'(a)	Z''(b)	Z'(a)	Z''(b)	Z'(a)	Z''(b)	Z'(a)	Z''(b)	Z'(a)	Z''(b)	Z'(a)	Z''(b)	Z'(a)	Z''(b)
		0.0867	0.508	0.122	0.51	0.156	0.507	0.185	0.511	0.093487	0.52553	0.149	0.509	0.204	0.502	0.264	0.502	0.14749	0.52408	0.233	0.521	0.312	0.522	0.389	0.513	0.0888	0.406	0.11	0.406	0.126	0.407	0.137	0.402
		0.0771	0.393	0.114	0.396	0.147	0.392	0.176	0.397	0.084274	0.40793	0.14	0.394	0.195	0.388	0.256	0.388	0.13806	0.406	0.223	0.403	0.303	0.405	0.38	0.397	0.0827	0.28	0.105	0.28	0.121	0.281	0.13	0.277
		0.0701	0.304	0.107	0.304	0.14	0.304	0.17	0.305	0.077804	0.31264	0.134	0.304	0.189	0.3	0.251	0.3	0.13137	0.31188	0.217	0.311	0.297	0.312	0.374	0.306	0.0809	0.165	0.101	0.163	0.114	0.168	0.132	0.17
		0.0663	0.225	0.103	0.226	0.136	0.226	0.166	0.228	0.073964	0.2321	0.131	0.225	0.186	0.223	0.248	0.224	0.1274	0.23128	0.213	0.231	0.294	0.232	0.371	0.227	0.0786	0.064	0.0987	0.0622	0.115	0.0639	0.132	0.0665
		0.0658	0.156	0.103	0.157	0.134	0.16	0.164	0.162	0.073424	0.1612	0.128	0.159	0.183	0.157	0.246	0.159	0.1247	0.1621	0.21	0.163	0.291	0.164	0.368	0.16	0.0788	-0.0334	0.0994	-0.035	0.116	-0.0325	0.134	-0.0287
		0.0637	0.0972	0.101	0.0994	0.132	0.0998	0.163	0.101	0.071247	0.10155	0.128	0.098	0.183	0.0992	0.245	0.102	0.12421	0.09905	0.209	0.103	0.29	0.104	0.368	0.101	0.0817	-0.132	0.103	-0.133	0.12	-0.13	0.138	-0.124
		0.0629	0.0437	0.0998	0.0469	0.133	0.0472	0.163	0.05	0.070534	0.047211	0.128	0.0455	0.183	0.0443	0.246	0.0506	0.12336	0.044105	0.209	0.049	0.29	0.0502	0.368	0.0479	0.0874	-0.236	0.109	-0.237	0.127	-0.232	0.145	-0.225
		0.0632	-0.00729	0.1	-0.00278	0.133	-0.00216	0.163	0.00134	0.07086	-0.0044321	0.129	-0.00423	0.184	-0.00473	0.247	0.00262	0.12342	-0.0082893	0.21	-0.00231	0.291	-0.000762	0.369	-0.00264	0.0957	-0.351	0.118	-0.351	0.137	-0.344	0.156	-0.334
		0.0644	-0.0584	0.102	-0.0523	0.135	-0.0513	0.165	-0.0468	0.072135	-0.056006	0.13	-0.0537	0.186	-0.0536	0.249	-0.0447	0.12441	-0.060857	0.211	-0.0534	0.292	-0.0514	0.37	-0.0529	0.112	-0.48	0.135	-0.479	0.156	-0.469	0.175	-0.457
		0.0666	-0.112	0.104	-0.104	0.137	-0.103	0.168	-0.0968	0.07439	-0.10999	0.132	-0.106	0.188	-0.105	0.252	-0.0937	0.12621	-0.11622	0.213	-0.107	0.295	-0.104	0.373	-0.105	0.129	-0.632	0.152	-0.63	0.176	-0.615	0.195	-0.6
		0.07	-0.171	0.107	-0.161	0.141	-0.159	0.172	-0.151	0.077931	-0.16906	0.136	-0.162	0.192	-0.16	0.256	-0.147	0.1292	-0.17701	0.216	-0.165	0.298	-0.162	0.376	-0.162	0.151	-0.813	0.175	-0.81	0.202	-0.789	0.221	-0.77
		0.0747	-0.237	0.112	-0.224	0.146	-0.222	0.177	-0.212	0.082775	-0.23567	0.141	-0.226	0.197	-0.223	0.261	-0.206	0.13311	-0.24624	0.219	-0.232	0.302	-0.228	0.381	-0.227	0.18	-1.03	0.205	-1.03	0.236	-0.997	0.255	-0.974
		0.0809	-0.315	0.119	-0.298	0.153	-0.295	0.185	-0.283	0.089289	-0.31353	0.147	-0.3	0.204	-0.296	0.268	-0.275	0.13848	-0.32735	0.224	-0.309	0.307	-0.304	0.387	-0.303	0.217	-1.29	0.244	-1.29	0.281	-1.25	0.299	-1.22
		0.09	-0.407	0.128	-0.386	0.163	-0.38	0.195	-0.364	0.098389	-0.40531	0.157	-0.387	0.214	-0.382	0.278	-0.357	0.14616	-0.42297	0.231	-0.402	0.315	-0.395	0.395	-0.393	0.268	-1.61	0.295	-1.6	0.34	-1.55	0.358	-1.52
		0.101	-0.518	0.139	-0.492	0.174	-0.484	0.208	-0.464	0.10951	-0.51684	0.167	-0.494	0.226	-0.486	0.29	-0.454	0.15539	-0.54012	0.24	-0.514	0.325	-0.504	0.406	-0.501	0.334	-2.01	0.364	-1.99	0.418	-1.92	0.435	-1.88
		0.115	-0.654	0.154	-0.62	0.189	-0.61	0.225	-0.583	0.12374	-0.65233	0.182	-0.623	0.242	-0.613	0.307	-0.571	0.16739	-0.68322	0.252	-0.65	0.337	-0.638	0.42	-0.633	0.42	-2.49	0.452	-2.47	0.521	-2.37	0.536	-2.31
		0.133	-0.82	0.172	-0.777	0.209	-0.764	0.246	-0.729	0.14256	-0.81838	0.2	-0.781	0.262	-0.767	0.327	-0.714	0.18302	-0.85881	0.267	-0.818	0.354	-0.802	0.439	-0.794	0.534	-3.07	0.569	-3.04	0.655	-2.91	0.669	-2.84
		0.157	-1.03	0.197	-0.97	0.234	-0.952	0.273	-0.906	0.1668	-1.0222	0.224	-0.974	0.289	-0.956	0.354	-0.888	0.20324	-1.0759	0.287	-1.03	0.377	-1	0.463	-0.993	0.685	-3.78	0.723	-3.75	0.832	-3.56	0.842	-3.48
		0.188	-1.28	0.228	-1.21	0.265	-1.18	0.307	-1.12	0.19783	-1.273	0.255	-1.21	0.323	-1.19	0.388	-1.1	0.22889	-1.3445	0.313	-1.28	0.406	-1.25	0.495	-1.24	0.892	-4.66	0.932	-4.61	1.07	-4.36	1.07	-4.26
		0.229	-1.59	0.269	-1.5	0.306	-1.47	0.35	-1.39	0.23907	-1.5824	0.295	-1.51	0.368	-1.47	0.432	-1.36	0.2636	-1.6764	0.348	-1.6	0.445	-1.56	0.538	-1.54	1.15	-5.72	1.2	-5.65	1.37	-5.31	1.36	-5.19
		0.282	-1.97	0.322	-1.86	0.359	-1.82	0.405	-1.71	0.29244	-1.9634	0.348	-1.87	0.426	-1.82	0.487	-1.68	0.30951	-2.088	0.393	-1.99	0.497	-1.93	0.593	-1.9	1.5	-7	1.54	-6.92	1.76	-6.44	1.75	-6.31
	2M H2SO4	Substrate								IP2-0.15								Nf 115								Nf211
data1		Z'(a)	Z''(b)	Z'(a)	Z''(b)	Z'(a)	Z''(b)	Z'(a)	Z''(b)	Z'(a)	Z''(b)	Z'(a)	Z''(b)	Z'(a)	Z''(b)	Z'(a)	Z''(b)	Z'(a)	Z''(b)	Z'(a)	Z''(b)	Z'(a)	Z''(b)	Z'(a)	Z''(b)	Z'(a)	Z''(b)	Z'(a)	Z''(b)	Z'(a)	Z''(b)	Z'(a)	Z''(b)
		0.247	1.5	0.262	1.48	0.274	1.39	0.309	1.48	0.245	1.4	0.254	1.39	0.288	1.41	0.307	1.37	0.3278	1.5551	0.404	1.49	0.472	1.46	0.538	1.39	0.0961	0.197	0.117	0.198	0.128	0.197	0.152	0.195
		0.205	1.2	0.224	1.18	0.245	1.1	0.267	1.18	0.188	1.1	0.223	1.11	0.255	1.12	0.278	1.09	0.2838	1.2396	0.367	1.19	0.438	1.16	0.513	1.1	0.0908	0.147	0.112	0.149	0.122	0.148	0.147	0.146
		0.153	0.962	0.175	0.944	0.201	0.879	0.218	0.946	0.145	0.886	0.179	0.887	0.21	0.898	0.237	0.868	0.22869	0.99583	0.319	0.951	0.393	0.926	0.473	0.883	0.088	0.102	0.108	0.106	0.119	0.105	0.143	0.104
		0.12	0.761	0.142	0.746	0.174	0.708	0.185	0.749	0.115	0.7	0.15	0.701	0.182	0.708	0.212	0.683	0.19408	0.78706	0.287	0.75	0.363	0.729	0.447	0.696	0.0858	0.0642	0.106	0.0689	0.117	0.0685	0.141	0.068
		0.105	0.6	0.127	0.587	0.171	0.632	0.173	0.59	0.105	0.55	0.138	0.549	0.17	0.556	0.202	0.535	0.17876	0.62054	0.275	0.589	0.349	0.572	0.436	0.545	0.0846	0.0292	0.105	0.0353	0.115	0.0351	0.14	0.0349
		0.0949	0.477	0.117	0.465	0.152	0.442	0.163	0.468	0.0971	0.435	0.13	0.434	0.163	0.44	0.195	0.423	0.16729	0.4917	0.267	0.467	0.338	0.452	0.43	0.43	0.0844	-0.00445	0.104	0.00328	0.115	0.00334	0.139	0.00355
		0.0843	0.376	0.107	0.368	0.141	0.35	0.154	0.37	0.0884	0.344	0.12	0.341	0.154	0.348	0.187	0.333	0.15604	0.38874	0.257	0.369	0.329	0.357	0.422	0.339	0.0854	-0.038	0.105	-0.0284	0.116	-0.028	0.14	-0.0275
		0.0761	0.294	0.0979	0.287	0.131	0.273	0.146	0.288	0.081	0.268	0.112	0.265	0.147	0.27	0.18	0.259	0.14617	0.30361	0.249	0.287	0.32	0.278	0.414	0.263	0.0872	-0.0731	0.106	-0.0611	0.117	-0.0605	0.141	-0.0597
		0.0692	0.225	0.0909	0.217	0.124	0.208	0.14	0.22	0.0752	0.203	0.106	0.202	0.141	0.206	0.174	0.197	0.13931	0.2324	0.242	0.219	0.312	0.212	0.409	0.2	0.0899	-0.111	0.109	-0.0965	0.119	-0.0956	0.143	-0.0945
		0.0693	0.162	0.0899	0.147	0.124	0.148	0.136	0.162	0.0752	0.145	0.106	0.144	0.137	0.15	0.17	0.144	0.1346	0.17205	0.238	0.161	0.308	0.157	0.405	0.146	0.0937	-0.154	0.112	-0.136	0.122	-0.135	0.145	-0.134
		0.0644	0.113	0.0851	0.101	0.119	0.103	0.135	0.108	0.0706	0.0979	0.101	0.0986	0.136	0.0987	0.169	0.0932	0.13356	0.11592	0.236	0.112	0.305	0.111	0.403	0.0997	0.0988	-0.204	0.116	-0.182	0.126	-0.181	0.149	-0.179
		0.0613	0.0696	0.0826	0.0604	0.116	0.0626	0.132	0.0643	0.0681	0.0563	0.0989	0.0581	0.133	0.0578	0.167	0.0541	0.13057	0.071705	0.234	0.0688	0.304	0.0697	0.402	0.0593	0.105	-0.263	0.121	-0.236	0.131	-0.235	0.154	-0.233
		0.0591	0.03	0.0823	0.0219	0.119	0.0253	0.128	0.0287	0.0658	0.0187	0.0999	0.0196	0.132	0.02	0.167	0.0183	0.1296	0.030722	0.235	0.0293	0.309	0.0277	0.404	0.0209	0.113	-0.333	0.128	-0.301	0.137	-0.3	0.159	-0.298
		0.0587	-0.00816	0.0821	-0.015	0.119	-0.0121	0.129	-0.00171	0.0657	-0.0182	0.0999	-0.0172	0.132	-0.0167	0.167	-0.0178	0.12953	-0.0083064	0.235	-0.00854	0.31	-0.00928	0.404	-0.015	0.124	-0.418	0.137	-0.379	0.146	-0.377	0.167	-0.375
		0.0594	-0.0466	0.0828	-0.0525	0.12	-0.0499	0.129	-0.0467	0.0668	-0.0563	0.101	-0.0545	0.133	-0.0541	0.168	-0.0544	0.13034	-0.047601	0.237	-0.0467	0.311	-0.0468	0.406	-0.052	0.136	-0.522	0.149	-0.475	0.157	-0.474	0.177	-0.472
		0.0612	-0.0872	0.0846	-0.0924	0.122	-0.09	0.13	-0.0877	0.069	-0.0968	0.103	-0.0942	0.135	-0.0939	0.17	-0.0937	0.13232	-0.088996	0.239	-0.0869	0.313	-0.0863	0.409	-0.0908	0.151	-0.65	0.164	-0.593	0.17	-0.592	0.189	-0.59
		0.0642	-0.132	0.0876	-0.137	0.125	-0.134	0.133	-0.132	0.0725	-0.141	0.106	-0.138	0.138	-0.138	0.174	-0.137	0.13555	-0.13434	0.242	-0.131	0.317	-0.129	0.412	-0.133	0.17	-0.808	0.183	-0.738	0.188	-0.737	0.205	-0.736
		0.0685	-0.182	0.0919	-0.187	0.129	-0.184	0.137	-0.183	0.0773	-0.192	0.111	-0.188	0.142	-0.188	0.178	-0.187	0.14013	-0.1857	0.247	-0.18	0.321	-0.178	0.417	-0.182	0.193	-1	0.207	-0.917	0.212	-0.917	0.226	-0.917
		0.0745	-0.241	0.0975	-0.246	0.134	-0.243	0.142	-0.242	0.0838	-0.252	0.117	-0.247	0.148	-0.247	0.183	-0.245	0.14642	-0.24558	0.253	-0.238	0.327	-0.235	0.423	-0.239	0.223	-1.24	0.24	-1.14	0.243	-1.14	0.253	-1.14
		0.0822	-0.311	0.105	-0.315	0.141	-0.312	0.149	-0.312	0.0923	-0.323	0.125	-0.317	0.156	-0.317	0.191	-0.314	0.15468	-0.31661	0.26	-0.307	0.334	-0.303	0.43	-0.307	0.26	-1.54	0.283	-1.41	0.283	-1.41	0.289	-1.42
		0.0943	-0.394	0.117	-0.399	0.153	-0.395	0.161	-0.396	0.106	-0.407	0.138	-0.4	0.168	-0.4	0.203	-0.397	0.16775	-0.40147	0.27	-0.39	0.344	-0.385	0.44	-0.389	0.307	-1.91	0.338	-1.74	0.336	-1.75	0.337	-1.76
		0.108	-0.496	0.13	-0.502	0.165	-0.497	0.173	-0.499	0.12	-0.511	0.151	-0.502	0.18	-0.503	0.215	-0.499	0.18224	-0.50496	0.283	-0.49	0.357	-0.484	0.453	-0.489
		0.125	-0.62	0.146	-0.627	0.182	-0.623	0.188	-0.625	0.138	-0.637	0.168	-0.627	0.197	-0.629	0.231	-0.624	0.20097	-0.63123	0.301	-0.613	0.373	-0.605	0.469	-0.611
		0.148	-0.772	0.168	-0.781	0.202	-0.776	0.209	-0.781	0.162	-0.791	0.192	-0.78	0.219	-0.783	0.253	-0.778	0.22557	-0.78561	0.323	-0.763	0.396	-0.754	0.491	-0.762
		0.178	-0.958	0.196	-0.97	0.23	-0.965	0.235	-0.971	0.193	-0.98	0.221	-0.968	0.248	-0.972	0.281	-0.967	0.25777	-0.97458	0.353	-0.948	0.424	-0.936	0.52	-0.946
		0.217	-1.19	0.234	-1.2	0.267	-1.2	0.27	-1.21	0.234	-1.21	0.261	-1.2	0.286	-1.21	0.318	-1.2	0.30018	-1.2056	0.392	-1.17	0.462	-1.16	0.558	-1.17
		0.268	-1.47	0.283	-1.49	0.314	-1.48	0.318	-1.49	0.286	-1.5	0.312	-1.48	0.336	-1.49	0.367	-1.48	0.35432	-1.4882	0.443	-1.45	0.511	-1.43	0.609	-1.45
		0.334	-1.81	0.347	-1.84	0.378	-1.83	0.379	-1.85	0.356	-1.85	0.379	-1.83	0.4	-1.84	0.433	-1.84	0.42591	-1.8333	0.51	-1.79	0.577	-1.77	0.676	-1.79
		0.423	-2.23	0.43	-2.27	0.46	-2.26	0.461	-2.28	0.445	-2.27	0.468	-2.25	0.488	-2.27	0.518	-2.26	0.52107	-2.2553	0.6	-2.2	0.664	-2.18	0.764	-2.2
		0.54	-2.74	0.542	-2.79	0.57	-2.78	0.569	-2.82	0.566	-2.79	0.585	-2.77	0.601	-2.79	0.633	-2.79	0.64354	-2.7688	0.717	-2.71	0.779	-2.68	0.88	-2.71
		0.687	-3.36	0.687	-3.43	0.714	-3.42	0.714	-3.47	0.722	-3.42	0.74	-3.4	0.754	-3.43	0.784	-3.43	0.80391	-3.3933	0.871	-3.32	0.93	-3.29	1.03	-3.33
data2		Z'(a)	Z''(b)	Z'(a)	Z''(b)	Z'(a)	Z''(b)	Z'(a)	Z''(b)	Z'(a)	Z''(b)	Z'(a)	Z''(b)	Z'(a)	Z''(b)	Z'(a)	Z''(b)	Z'(a)	Z''(b)	Z'(a)	Z''(b)	Z'(a)	Z''(b)	Z'(a)	Z''(b)	Z'(a)	Z''(b)	Z'(a)	Z''(b)	Z'(a)	Z''(b)	Z'(a)	Z''(b)
		0.101	0.41	0.128	0.407	0.154	0.401	0.177	0.407	0.255	1.51	0.252	1.4	0.29	1.4	0.315	1.42	0.297	1.43	0.377	1.42	0.465	1.39	0.552	1.4	0.0874	0.199	0.106	0.197	0.126	0.197	0.145	0.197
		0.0977	0.267	0.125	0.264	0.15	0.257	0.174	0.265	0.193	1.12	0.219	1.11	0.258	1.11	0.276	1.12	0.261	1.14	0.341	1.13	0.453	1.17	0.521	1.11	0.082	0.15	0.1	0.148	0.121	0.148	0.14	0.148
		0.1	0.136	0.126	0.13	0.152	0.125	0.175	0.138	0.148	0.896	0.175	0.889	0.214	0.888	0.229	0.886	0.214	0.913	0.297	0.907	0.393	0.873	0.481	0.892	0.0783	0.107	0.0963	0.107	0.117	0.107	0.136	0.107
		0.103	0.0192	0.129	0.0118	0.154	0.00559	0.179	0.0164	0.119	0.708	0.146	0.701	0.185	0.701	0.202	0.702	0.182	0.719	0.266	0.715	0.366	0.687	0.454	0.703	0.076	0.0702	0.0942	0.07	0.115	0.0702	0.134	0.0715
		0.111	-0.0949	0.138	-0.104	0.161	-0.112	0.187	-0.0976	0.107	0.557	0.136	0.551	0.176	0.55	0.192	0.552	0.168	0.566	0.261	0.612	0.355	0.538	0.445	0.55	0.0746	0.0366	0.0928	0.0368	0.113	0.0371	0.133	0.0389
		0.124	-0.211	0.151	-0.221	0.171	-0.233	0.2	-0.214	0.0986	0.441	0.128	0.436	0.168	0.435	0.185	0.437	0.159	0.447	0.247	0.448	0.347	0.424	0.439	0.434	0.0742	0.00452	0.0924	0.00539	0.113	0.006	0.133	0.00825
		0.142	-0.334	0.171	-0.346	0.192	-0.361	0.224	-0.335	0.0888	0.349	0.12	0.344	0.161	0.343	0.179	0.346	0.149	0.353	0.238	0.354	0.338	0.335	0.431	0.342	0.0748	-0.027	0.0928	-0.0256	0.114	-0.0247	0.133	-0.0217
		0.173	-0.467	0.204	-0.481	0.215	-0.504	0.25	-0.469	0.0813	0.272	0.112	0.268	0.153	0.267	0.172	0.269	0.14	0.275	0.23	0.275	0.329	0.26	0.425	0.265	0.0761	-0.0596	0.094	-0.0575	0.115	-0.0564	0.135	-0.0524
		0.207	-0.617	0.242	-0.633	0.245	-0.667	0.285	-0.62	0.0747	0.207	0.107	0.204	0.148	0.203	0.167	0.204	0.134	0.21	0.223	0.21	0.323	0.198	0.42	0.2	0.0782	-0.0947	0.0959	-0.0921	0.116	-0.0906	0.137	-0.0854
		0.252	-0.789	0.29	-0.808	0.285	-0.858	0.329	-0.792	0.0746	0.149	0.106	0.144	0.144	0.148	0.164	0.149	0.129	0.154	0.219	0.153	0.319	0.145	0.416	0.144	0.0811	-0.134	0.0984	-0.131	0.119	-0.129	0.139	-0.122
		0.309	-0.989	0.353	-1.01	0.337	-1.08	0.387	-0.993	0.0701	0.103	0.102	0.0982	0.144	0.102	0.163	0.0963	0.128	0.102	0.216	0.105	0.316	0.0995	0.415	0.0963	0.0851	-0.18	0.102	-0.176	0.123	-0.173	0.143	-0.165
		0.382	-1.22	0.435	-1.24	0.406	-1.35	0.462	-1.23	0.0674	0.0615	0.0998	0.0572	0.141	0.0566	0.161	0.0552	0.125	0.0613	0.215	0.0626	0.315	0.0601	0.414	0.0539	0.0902	-0.233	0.107	-0.229	0.127	-0.226	0.149	-0.215
		0.476	-1.5	0.538	-1.52	0.498	-1.66	0.558	-1.5	0.0659	0.0237	0.0982	0.0199	0.14	0.0196	0.156	0.0189	0.126	0.0219	0.215	0.0236	0.32	0.0194	0.414	0.0161	0.0968	-0.298	0.113	-0.292	0.133	-0.288	0.155	-0.274
		0.596	-1.82	0.671	-1.84	0.619	-2.04	0.681	-1.83	0.0658	-0.0128	0.0984	-0.0165	0.14	-0.0165	0.157	-0.017	0.126	-0.0153	0.215	-0.0142	0.321	-0.017	0.415	-0.0212	0.105	-0.376	0.121	-0.369	0.141	-0.365	0.164	-0.346
		0.749	-2.2	0.836	-2.21	0.776	-2.49	0.84	-2.2	0.0667	-0.0498	0.0996	-0.0535	0.141	-0.053	0.158	-0.0538	0.127	-0.0535	0.216	-0.0525	0.322	-0.0544	0.418	-0.0595	0.116	-0.47	0.131	-0.463	0.152	-0.456	0.176	-0.433
		0.942	-2.65	1.04	-2.64	0.983	-3.01	1.04	-2.65	0.0688	-0.0892	0.102	-0.0929	0.143	-0.092	0.16	-0.093	0.128	-0.094	0.219	-0.0932	0.325	-0.0942	0.42	-0.1	0.129	-0.587	0.143	-0.579	0.165	-0.571	0.191	-0.54
		1.18	-3.17	1.3	-3.14	1.25	-3.64	1.29	-3.16	0.0721	-0.132	0.106	-0.136	0.147	-0.135	0.163	-0.136	0.131	-0.139	0.222	-0.138	0.328	-0.138	0.425	-0.145	0.146	-0.732	0.16	-0.722	0.183	-0.711	0.209	-0.672
		1.5	-3.79	1.62	-3.73	1.6	-4.37	1.61	-3.76	0.0768	-0.181	0.111	-0.185	0.152	-0.184	0.168	-0.185	0.135	-0.19	0.226	-0.189	0.332	-0.188	0.43	-0.197	0.167	-0.91	0.181	-0.898	0.205	-0.884	0.234	-0.833
		1.87	-4.49	2.01	-4.39	2.04	-5.21	2	-4.44	0.0832	-0.238	0.118	-0.243	0.158	-0.241	0.174	-0.243	0.14	-0.25	0.232	-0.249	0.338	-0.247	0.436	-0.257	0.195	-1.13	0.208	-1.12	0.234	-1.1	0.266	-1.03
		2.34	-5.3	2.48	-5.16	2.6	-6.18	2.47	-5.22	0.0915	-0.306	0.127	-0.311	0.167	-0.309	0.182	-0.311	0.147	-0.322	0.239	-0.318	0.345	-0.317	0.445	-0.33	0.229	-1.4	0.243	-1.39	0.272	-1.36	0.308	-1.27
		2.9	-6.22	3.04	-6.02	3.28	-7.27	3.05	-6.1	0.105	-0.386	0.141	-0.391	0.18	-0.389	0.194	-0.393	0.159	-0.407	0.248	-0.407	0.354	-0.402	0.456	-0.417	0.276	-1.74	0.29	-1.72	0.323	-1.68	0.364	-1.57
										0.119	-0.485	0.156	-0.49	0.194	-0.488	0.208	-0.493	0.171	-0.512	0.26	-0.512	0.366	-0.505	0.47	-0.524
										0.137	-0.605	0.176	-0.61	0.213	-0.609	0.225	-0.616	0.188	-0.642	0.276	-0.642	0.382	-0.632	0.489	-0.654
										0.161	-0.752	0.202	-0.756	0.237	-0.756	0.248	-0.766	0.209	-0.8	0.297	-0.8	0.403	-0.788	0.513	-0.813
										0.192	-0.931	0.236	-0.934	0.268	-0.936	0.278	-0.95	0.237	-0.995	0.324	-0.995	0.43	-0.98	0.544	-1.01
										0.232	-1.15	0.278	-1.15	0.309	-1.16	0.318	-1.18	0.275	-1.23	0.361	-1.24	0.467	-1.22	0.587	-1.25
										0.285	-1.42	0.335	-1.42	0.363	-1.43	0.369	-1.45	0.324	-1.53	0.41	-1.53	0.514	-1.51	0.642	-1.54
										0.351	-1.75	0.406	-1.74	0.43	-1.76	0.437	-1.79	0.391	-1.89	0.475	-1.89	0.576	-1.86	0.713	-1.9
										0.44	-2.15	0.498	-2.13	0.519	-2.16	0.525	-2.2	0.478	-2.33	0.56	-2.34	0.659	-2.3	0.807	-2.34
										0.557	-2.63	0.618	-2.61	0.636	-2.65	0.642	-2.71	0.596	-2.87	0.675	-2.88	0.771	-2.84	0.93	-2.88
										0.708	-3.23	0.773	-3.19	0.789	-3.24	0.794	-3.32	0.754	-3.53	0.825	-3.54	0.919	-3.49	1.09	-3.54
data3		Z'(a)	Z''(b)	Z'(a)	Z''(b)	Z'(a)	Z''(b)	Z'(a)	Z''(b)	Z'(a)	Z''(b)	Z'(a)	Z''(b)	Z'(a)	Z''(b)	Z'(a)	Z''(b)	Z'(a)	Z''(b)	Z'(a)	Z''(b)	Z'(a)	Z''(b)	Z'(a)	Z''(b)	Z'(a)	Z''(b)	Z'(a)	Z''(b)	Z'(a)	Z''(b)	Z'(a)	Z''(b)
		0.0945	0.402	0.121	0.407	0.141	0.409	0.165	0.415	0.304	1.63	0.326	1.61	0.34	1.58	0.365	1.59	0.368	1.55	0.458	1.57	0.523	1.51	0.596	1.47	0.088021	0.45084	0.102	0.445	0.115	0.446	0.134	0.443
		0.0905	0.26	0.118	0.266	0.137	0.268	0.162	0.276	0.248	1.28	0.271	1.27	0.289	1.24	0.31	1.25	0.302	1.26	0.393	1.28	0.465	1.23	0.544	1.19	0.079647	0.34023	0.0928	0.335	0.107	0.336	0.127	0.335
		0.0908	0.129	0.119	0.138	0.14	0.139	0.163	0.151	0.181	1.03	0.207	1.02	0.228	0.993	0.248	1	0.239	1.02	0.327	1.03	0.406	0.988	0.487	0.958	0.075345	0.24742	0.0922	0.244	0.102	0.244	0.123	0.243
		0.0925	0.0114	0.122	0.0227	0.144	0.0242	0.169	0.0345	0.14	0.814	0.164	0.804	0.188	0.784	0.211	0.792	0.194	0.807	0.283	0.819	0.365	0.782	0.448	0.757	0.074527	0.16422	0.0913	0.161	0.101	0.162	0.12	0.165
		0.0978	-0.105	0.129	-0.0892	0.152	-0.0876	0.178	-0.0736	0.121	0.642	0.145	0.633	0.17	0.617	0.194	0.625	0.172	0.638	0.261	0.646	0.346	0.616	0.429	0.596	0.071909	0.093125	0.0887	0.0902	0.0989	0.0914	0.12	0.0917
		0.107	-0.224	0.141	-0.203	0.164	-0.201	0.193	-0.182	0.109	0.509	0.132	0.501	0.158	0.488	0.184	0.495	0.157	0.506	0.246	0.512	0.333	0.487	0.418	0.471	0.071189	0.02668	0.0882	0.0238	0.0984	0.0259	0.12	0.027
		0.122	-0.352	0.159	-0.324	0.183	-0.32	0.214	-0.294	0.0979	0.402	0.119	0.396	0.147	0.386	0.174	0.392	0.145	0.399	0.234	0.404	0.322	0.383	0.407	0.371	0.072153	-0.038048	0.0893	-0.0411	0.0995	-0.0381	0.121	-0.0358
		0.148	-0.494	0.188	-0.455	0.213	-0.45	0.248	-0.412	0.0888	0.313	0.11	0.309	0.138	0.301	0.165	0.305	0.134	0.311	0.223	0.315	0.313	0.297	0.398	0.287	0.074653	-0.10417	0.092	-0.107	0.102	-0.103	0.125	-0.0995
		0.176	-0.655	0.22	-0.603	0.247	-0.595	0.285	-0.544	0.0821	0.24	0.102	0.237	0.131	0.231	0.159	0.233	0.127	0.237	0.216	0.24	0.306	0.225	0.392	0.218	0.078713	-0.1748	0.0963	-0.179	0.107	-0.173	0.13	-0.167
		0.214	-0.843	0.263	-0.774	0.291	-0.762	0.333	-0.692	0.0821	0.173	0.0975	0.176	0.126	0.171	0.155	0.172	0.121	0.173	0.211	0.176	0.301	0.163	0.388	0.158	0.084849	-0.25331	0.103	-0.257	0.113	-0.25	0.138	-0.242
		0.263	-1.07	0.318	-0.972	0.348	-0.955	0.393	-0.86	0.0775	0.121	0.0976	0.12	0.126	0.116	0.153	0.115	0.119	0.115	0.208	0.121	0.298	0.109	0.386	0.106	0.093136	-0.34327	0.111	-0.348	0.122	-0.339	0.148	-0.327
		0.329	-1.33	0.389	-1.2	0.422	-1.18	0.468	-1.05	0.0748	0.0752	0.0953	0.0753	0.124	0.0726	0.151	0.0703	0.116	0.0675	0.206	0.0722	0.296	0.0621	0.386	0.0606	0.10618	-0.44773	0.125	-0.453	0.135	-0.441	0.163	-0.424
		0.416	-1.64	0.481	-1.48	0.515	-1.44	0.56	-1.28	0.0736	0.0337	0.0976	0.0317	0.126	0.0303	0.148	0.0311	0.114	0.0253	0.205	0.0302	0.296	0.0225	0.386	0.017	0.1209	-0.57404	0.14	-0.58	0.15	-0.565	0.181	-0.542
		0.53	-2.02	0.599	-1.8	0.636	-1.76	0.674	-1.53	0.0737	-0.00577	0.0978	-0.00782	0.126	-0.008	0.148	-0.00737	0.114	-0.0166	0.205	-0.0121	0.297	-0.0188	0.388	-0.0239	0.1404	-0.72632	0.16	-0.733	0.171	-0.714	0.203	-0.683
		0.681	-2.47	0.751	-2.18	0.789	-2.12	0.812	-1.83	0.075	-0.0452	0.0992	-0.0472	0.127	-0.0466	0.149	-0.0461	0.114	-0.0594	0.206	-0.0549	0.298	-0.0612	0.389	-0.066	0.16624	-0.91169	0.186	-0.919	0.197	-0.894	0.232	-0.853
		0.877	-3	0.944	-2.62	0.982	-2.54	0.98	-2.18	0.0776	-0.0866	0.102	-0.0886	0.129	-0.087	0.151	-0.0866	0.116	-0.105	0.209	-0.1	0.301	-0.106	0.392	-0.111	0.19982	-1.1372	0.22	-1.15	0.232	-1.11	0.27	-1.06
		1.13	-3.63	1.19	-3.14	1.22	-3.04	1.18	-2.59	0.0816	-0.132	0.106	-0.134	0.133	-0.131	0.155	-0.131	0.119	-0.156	0.212	-0.15	0.304	-0.156	0.396	-0.16	0.24414	-1.4135	0.265	-1.42	0.277	-1.38	0.319	-1.31
		1.47	-4.38	1.5	-3.76	1.53	-3.61	1.43	-3.06	0.087	-0.182	0.111	-0.184	0.138	-0.181	0.16	-0.181	0.123	-0.213	0.216	-0.206	0.309	-0.213	0.401	-0.217	0.30199	-1.7516	0.323	-1.76	0.336	-1.71	0.381	-1.62
		1.89	-5.25	1.89	-4.46	1.91	-4.3	1.74	-3.61	0.0944	-0.24	0.118	-0.243	0.144	-0.239	0.166	-0.239	0.128	-0.281	0.222	-0.273	0.314	-0.279	0.407	-0.284	0.37859	-2.1653	0.4	-2.18	0.413	-2.11	0.463	-1.99
		2.42	-6.25	2.36	-5.25	2.38	-5.06	2.11	-4.25	0.104	-0.309	0.127	-0.313	0.153	-0.308	0.175	-0.307	0.135	-0.362	0.23	-0.351	0.322	-0.359	0.415	-0.364	0.47905	-2.6716	0.499	-2.69	0.513	-2.6	0.568	-2.44
		3.09	-7.39	2.93	-6.16	2.94	-5.92	2.55	-4.98	0.119	-0.39	0.141	-0.395	0.166	-0.388	0.188	-0.388	0.147	-0.459	0.24	-0.447	0.332	-0.456	0.425	-0.461	0.61173	-3.2898	0.632	-3.31	0.647	-3.2	0.705	-2.99
										0.135	-0.489	0.156	-0.495	0.18	-0.488	0.202	-0.488	0.158	-0.579	0.252	-0.563	0.344	-0.574	0.437	-0.579
										0.156	-0.608	0.176	-0.617	0.199	-0.609	0.221	-0.609	0.174	-0.726	0.269	-0.706	0.361	-0.719	0.454	-0.725
										0.182	-0.754	0.202	-0.767	0.223	-0.757	0.246	-0.757	0.195	-0.907	0.292	-0.881	0.383	-0.897	0.474	-0.903
										0.217	-0.931	0.234	-0.948	0.255	-0.938	0.277	-0.937	0.222	-1.13	0.322	-1.1	0.411	-1.12	0.501	-1.12
										0.263	-1.15	0.278	-1.17	0.296	-1.16	0.319	-1.16	0.258	-1.41	0.361	-1.36	0.448	-1.39	0.537	-1.4
										0.32	-1.41	0.333	-1.44	0.35	-1.43	0.374	-1.43	0.306	-1.75	0.413	-1.69	0.497	-1.72	0.583	-1.73
										0.393	-1.73	0.405	-1.77	0.421	-1.76	0.444	-1.76	0.369	-2.17	0.48	-2.09	0.561	-2.13	0.645	-2.15
										0.49	-2.12	0.499	-2.17	0.512	-2.16	0.536	-2.16	0.455	-2.68	0.571	-2.58	0.646	-2.63	0.726	-2.66
										0.615	-2.59	0.622	-2.66	0.632	-2.65	0.656	-2.64	0.568	-3.32	0.69	-3.18	0.754	-3.25	0.828	-3.28
										0.776	-3.16	0.783	-3.26	0.788	-3.24	0.814	-3.23	0.724	-4.1	0.852	-3.92	0.899	-4.01	0.971	-4.06
data4		Z'(a)	Z''(b)	Z'(a)	Z''(b)	Z'(a)	Z''(b)	Z'(a)	Z''(b)	Z'(a)	Z''(b)	Z'(a)	Z''(b)	Z'(a)	Z''(b)	Z'(a)	Z''(b)	Z'(a)	Z''(b)	Z'(a)	Z''(b)	Z'(a)	Z''(b)	Z'(a)	Z''(b)	Z'(a)	Z''(b)	Z'(a)	Z''(b)	Z'(a)	Z''(b)	Z'(a)	Z''(b)
		0.0913	0.403	0.114	0.412	0.135	0.419	0.159	0.409	0.105	0.365	0.13	0.356	0.156	0.368	0.174	0.377	0.18	0.193	0.253	0.249	0.343	0.255	0.397	0.27	0.0925	0.442	0.104	0.443	0.121	0.444	0.136	0.446
		0.0873	0.256	0.111	0.266	0.132	0.273	0.155	0.275	0.0978	0.218	0.124	0.21	0.151	0.223	0.172	0.229	0.175	-0.00709	0.25	0.0632	0.344	0.0667	0.399	0.0856	0.0846	0.333	0.0958	0.334	0.113	0.335	0.127	0.337
		0.086	0.118	0.109	0.128	0.132	0.138	0.154	0.157	0.0968	0.0834	0.127	0.0793	0.152	0.0921	0.177	0.0972	0.176	-0.199	0.254	-0.117	0.351	-0.116	0.407	-0.0925	0.0798	0.241	0.0926	0.243	0.109	0.243	0.124	0.245
		0.0873	-0.00541	0.111	0.00638	0.135	0.0186	0.157	0.0459	0.1	-0.0456	0.133	-0.0486	0.158	-0.0324	0.184	-0.0304	0.191	-0.396	0.272	-0.299	0.365	-0.302	0.422	-0.271	0.079	0.159	0.0917	0.16	0.108	0.161	0.121	0.166
		0.0925	-0.128	0.117	-0.114	0.142	-0.0981	0.162	-0.0583	0.109	-0.175	0.143	-0.176	0.169	-0.156	0.196	-0.153	0.207	-0.618	0.292	-0.496	0.386	-0.499	0.445	-0.46	0.0763	0.0883	0.0893	0.0897	0.106	0.0902	0.121	0.0919
		0.102	-0.256	0.127	-0.237	0.154	-0.217	0.171	-0.163	0.122	-0.311	0.16	-0.31	0.187	-0.283	0.214	-0.279	0.228	-0.865	0.321	-0.712	0.416	-0.717	0.477	-0.667	0.0756	0.0221	0.0886	0.0237	0.105	0.0245	0.12	0.0263
		0.122	-0.393	0.143	-0.37	0.172	-0.344	0.185	-0.274	0.149	-0.454	0.189	-0.453	0.217	-0.416	0.245	-0.41	0.257	-1.15	0.359	-0.957	0.457	-0.962	0.521	-0.898	0.0764	-0.0427	0.0899	-0.0406	0.106	-0.0396	0.122	-0.0374
		0.143	-0.547	0.171	-0.517	0.202	-0.481	0.21	-0.391	0.178	-0.617	0.222	-0.612	0.251	-0.565	0.28	-0.557	0.294	-1.49	0.409	-1.24	0.512	-1.25	0.579	-1.16	0.0788	-0.109	0.0927	-0.106	0.109	-0.105	0.125	-0.102
		0.171	-0.723	0.201	-0.685	0.236	-0.636	0.237	-0.524	0.217	-0.804	0.264	-0.795	0.295	-0.733	0.324	-0.722	0.344	-1.9	0.475	-1.58	0.585	-1.58	0.657	-1.48	0.0828	-0.18	0.0971	-0.177	0.113	-0.175	0.129	-0.172
		0.209	-0.93	0.242	-0.88	0.28	-0.815	0.272	-0.678	0.268	-1.02	0.32	-1.01	0.352	-0.925	0.381	-0.911	0.409	-2.39	0.563	-1.98	0.681	-1.98	0.76	-1.84	0.0886	-0.26	0.104	-0.255	0.119	-0.253	0.136	-0.248
		0.259	-1.18	0.295	-1.11	0.337	-1.02	0.318	-0.856	0.336	-1.28	0.392	-1.26	0.426	-1.15	0.455	-1.13	0.497	-2.99	0.679	-2.46	0.809	-2.46	0.896	-2.28	0.0966	-0.351	0.113	-0.344	0.128	-0.342	0.145	-0.335
		0.326	-1.47	0.366	-1.38	0.411	-1.27	0.378	-1.06	0.425	-1.58	0.487	-1.55	0.52	-1.41	0.549	-1.38	0.618	-3.72	0.837	-3.05	0.981	-3.03	1.08	-2.79	0.109	-0.457	0.126	-0.449	0.14	-0.446	0.158	-0.436
		0.414	-1.82	0.46	-1.71	0.507	-1.56	0.456	-1.31	0.544	-1.94	0.609	-1.89	0.641	-1.71	0.669	-1.68	0.796	-4.6	1.05	-3.75	1.21	-3.71	1.32	-3.41	0.123	-0.586	0.141	-0.574	0.155	-0.571	0.174	-0.558
		0.532	-2.24	0.585	-2.1	0.632	-1.9	0.556	-1.6	0.697	-2.36	0.767	-2.29	0.793	-2.07	0.821	-2.02	1.02	-5.69	1.36	-4.6	1.54	-4.54	1.66	-4.13	0.142	-0.742	0.161	-0.726	0.174	-0.722	0.194	-0.705
		0.686	-2.74	0.745	-2.56	0.791	-2.3	0.685	-1.94	0.898	-2.86	0.971	-2.77	0.986	-2.48	1.01	-2.42	1.32	-7.02	1.75	-5.6	1.96	-5.5	2.08	-4.97	0.166	-0.931	0.188	-0.91	0.199	-0.906	0.22	-0.884
		0.889	-3.35	0.956	-3.1	0.997	-2.77	0.85	-2.34	1.15	-3.44	1.23	-3.32	1.23	-2.95	1.25	-2.88	1.74	-8.64	2.28	-6.78	2.53	-6.63	2.64	-5.93	0.199	-1.16	0.222	-1.13	0.232	-1.13	0.254	-1.1
		1.16	-4.08	1.23	-3.74	1.26	-3.32	1.06	-2.81	1.49	-4.1	1.57	-3.97	1.53	-3.49	1.55	-3.41	2.31	-10.6	2.98	-8.15	3.27	-7.92	3.36	-7	0.241	-1.45	0.267	-1.41	0.275	-1.4	0.299	-1.37
		1.51	-4.93	1.59	-4.5	1.6	-3.95	1.32	-3.35	1.9	-4.88	1.98	-4.7	1.91	-4.11	1.92	-4	3.09	-12.9	3.91	-9.72	4.23	-9.37	4.27	-8.19	0.298	-1.79	0.325	-1.74	0.331	-1.74	0.358	-1.69
		1.96	-5.92	2.03	-5.37	2.01	-4.68	1.65	-3.99	2.42	-5.77	2.48	-5.54	2.35	-4.82	2.35	-4.68	4.15	-15.7	5.12	-11.5	5.47	-11	5.39	-9.46	0.371	-2.22	0.399	-2.15	0.405	-2.15	0.433	-2.09
		2.53	-7.08	2.6	-6.37	2.51	-5.51	2.05	-4.71	3.05	-6.77	3.1	-6.48	2.9	-5.63	2.88	-5.45	5.58	-19	6.64	-13.4	7	-12.7	6.74	-10.8	0.467	-2.74	0.499	-2.66	0.502	-2.66	0.533	-2.58
		3.26	-8.42	3.3	-7.51	3.13	-6.45	2.54	-5.54	3.82	-7.9	3.85	-7.55	3.54	-6.53	3.51	-6.32	7.5	-22.8	8.53	-15.5	8.86	-14.5	8.32	-12.2	0.597	-3.39	0.627	-3.27	0.629	-3.28	0.663	-3.17
data5		Z'(a)	Z''(b)	Z'(a)	Z''(b)	Z'(a)	Z''(b)	Z'(a)	Z''(b)	Z'(a)	Z''(b)	Z'(a)	Z''(b)	Z'(a)	Z''(b)	Z'(a)	Z''(b)	Z'(a)	Z''(b)	Z'(a)	Z''(b)	Z'(a)	Z''(b)	Z'(a)	Z''(b)	Z'(a)	Z''(b)	Z'(a)	Z''(b)	Z'(a)	Z''(b)	Z'(a)	Z''(b)
		0.0902	0.411	0.112	0.408	0.132	0.416	0.157	0.422	0.106	0.341	0.143	0.35	0.165	0.381	0.185	0.379	0.163	0.242	0.24	0.234	0.321	0.215	0.398	0.243	0.0916	0.447	0.107	0.45	0.121	0.447	0.137	0.45
		0.0866	0.267	0.109	0.265	0.129	0.274	0.155	0.28	0.1	0.199	0.138	0.21	0.164	0.234	0.183	0.234	0.159	0.0673	0.236	0.0598	0.315	0.0382	0.399	0.0697	0.083	0.337	0.0986	0.339	0.113	0.337	0.129	0.34
		0.086	0.132	0.109	0.132	0.131	0.144	0.157	0.153	0.0985	0.0707	0.136	0.0793	0.166	0.0957	0.185	0.102	0.161	-0.101	0.238	-0.112	0.316	-0.133	0.407	-0.0958	0.0809	0.245	0.0966	0.248	0.113	0.247	0.126	0.25
		0.0876	0.0127	0.111	0.0137	0.135	0.0287	0.163	0.0346	0.102	-0.056	0.14	-0.0436	0.172	-0.0284	0.191	-0.0237	0.169	-0.274	0.247	-0.285	0.33	-0.31	0.421	-0.265	0.0799	0.161	0.0954	0.165	0.11	0.168	0.123	0.171
		0.0931	-0.105	0.117	-0.103	0.142	-0.083	0.174	-0.075	0.11	-0.184	0.149	-0.166	0.184	-0.151	0.202	-0.144	0.191	-0.457	0.271	-0.469	0.343	-0.504	0.443	-0.445	0.0773	0.0893	0.0929	0.0935	0.11	0.094	0.123	0.0986
		0.103	-0.226	0.128	-0.222	0.156	-0.196	0.19	-0.185	0.123	-0.318	0.163	-0.295	0.202	-0.278	0.22	-0.268	0.213	-0.661	0.295	-0.674	0.362	-0.721	0.475	-0.641	0.0766	0.0222	0.0921	0.0274	0.11	0.0286	0.124	0.035
		0.118	-0.355	0.144	-0.35	0.175	-0.315	0.213	-0.298	0.147	-0.473	0.19	-0.433	0.232	-0.411	0.25	-0.398	0.244	-0.893	0.328	-0.908	0.388	-0.97	0.518	-0.862	0.0775	-0.0436	0.093	-0.0371	0.111	-0.0347	0.127	-0.0261
		0.146	-0.498	0.172	-0.49	0.206	-0.442	0.249	-0.416	0.175	-0.639	0.219	-0.589	0.266	-0.559	0.283	-0.542	0.285	-1.16	0.372	-1.18	0.422	-1.26	0.576	-1.12	0.08	-0.111	0.0955	-0.103	0.114	-0.0991	0.132	-0.0873
		0.175	-0.66	0.204	-0.649	0.24	-0.586	0.289	-0.547	0.211	-0.832	0.257	-0.766	0.309	-0.726	0.326	-0.704	0.34	-1.48	0.43	-1.5	0.467	-1.61	0.654	-1.41	0.0841	-0.183	0.0995	-0.173	0.119	-0.168	0.139	-0.151
		0.214	-0.849	0.245	-0.834	0.285	-0.749	0.34	-0.694	0.259	-1.05	0.307	-0.974	0.366	-0.917	0.382	-0.89	0.415	-1.87	0.507	-1.89	0.525	-2.03	0.758	-1.76	0.0902	-0.264	0.106	-0.251	0.126	-0.243	0.15	-0.221
		0.266	-1.07	0.299	-1.05	0.342	-0.938	0.404	-0.859	0.322	-1.31	0.374	-1.22	0.439	-1.14	0.454	-1.1	0.514	-2.33	0.61	-2.35	0.601	-2.55	0.896	-2.17	0.0983	-0.356	0.114	-0.341	0.136	-0.329	0.164	-0.299
		0.334	-1.33	0.369	-1.31	0.414	-1.16	0.482	-1.05	0.406	-1.62	0.461	-1.5	0.533	-1.4	0.546	-1.35	0.651	-2.89	0.75	-2.92	0.704	-3.18	1.08	-2.66	0.111	-0.464	0.126	-0.445	0.149	-0.43	0.184	-0.386
		0.424	-1.65	0.462	-1.61	0.507	-1.41	0.578	-1.26	0.515	-2	0.576	-1.84	0.652	-1.7	0.663	-1.65	0.836	-3.57	0.942	-3.6	0.862	-3.95	1.33	-3.23	0.126	-0.594	0.141	-0.571	0.165	-0.55	0.209	-0.488
		0.542	-2.02	0.583	-1.97	0.624	-1.72	0.695	-1.51	0.662	-2.45	0.725	-2.25	0.806	-2.05	0.811	-1.98	1.1	-4.39	1.22	-4.42	1.05	-4.9	1.66	-3.91	0.145	-0.751	0.16	-0.722	0.186	-0.694	0.24	-0.609
		0.696	-2.46	0.742	-2.39	0.771	-2.07	0.837	-1.8	0.851	-2.98	0.919	-2.72	0.997	-2.46	0.998	-2.38	1.44	-5.37	1.57	-5.4	1.3	-6.05	2.08	-4.68	0.17	-0.943	0.185	-0.906	0.214	-0.87	0.279	-0.75
		0.896	-2.99	0.945	-2.89	0.958	-2.48	1.01	-2.14	1.1	-3.61	1.17	-3.27	1.24	-2.93	1.23	-2.83	1.9	-6.53	2.04	-6.56	1.65	-7.46	2.63	-5.55	0.203	-1.18	0.217	-1.13	0.249	-1.08	0.328	-0.918
		1.16	-3.6	1.21	-3.48	1.19	-2.97	1.21	-2.53	1.43	-4.37	1.5	-3.92	1.54	-3.48	1.53	-3.35	2.51	-7.89	2.67	-7.92	2.12	-9.17	3.33	-6.52	0.246	-1.46	0.26	-1.41	0.295	-1.34	0.387	-1.12
		1.5	-4.34	1.55	-4.17	1.48	-3.53	1.46	-2.98	1.85	-5.23	1.9	-4.66	1.92	-4.11	1.89	-3.95	3.32	-9.47	3.51	-9.5	2.77	-11.2	4.19	-7.59	0.303	-1.81	0.316	-1.75	0.355	-1.66	0.46	-1.35
		1.92	-5.18	1.97	-4.95	1.85	-4.18	1.76	-3.51	2.38	-6.24	2.4	-5.5	2.37	-4.82	2.34	-4.62	4.38	-11.3	4.6	-11.3	3.64	-13.7	5.25	-8.73	0.377	-2.25	0.389	-2.16	0.432	-2.05	0.547	-1.64
		2.45	-6.15	2.5	-5.86	2.29	-4.92	2.13	-4.12	3.05	-7.38	3.02	-6.46	2.92	-5.62	2.86	-5.38	5.74	-13.3	6.01	-13.3	4.83	-16.6	6.51	-9.93	0.474	-2.77	0.485	-2.67	0.533	-2.52	0.656	-1.98
		3.11	-7.26	3.15	-6.88	2.83	-5.77	2.57	-4.81	3.88	-8.68	3.78	-7.53	3.57	-6.52	3.5	-6.23	7.45	-15.5	7.77	-15.5	6.43	-20.1	7.97	-11.2	0.601	-3.42	0.611	-3.29	0.663	-3.1	0.785	-2.39
	3M H2SO4	Substrate								IP2-0.15								Nf 115								Nf211
data1		Z'(a)	Z''(b)	Z'(a)	Z''(b)	Z'(a)	Z''(b)	Z'(a)	Z''(b)	Z'(a)	Z''(b)	Z'(a)	Z''(b)	Z'(a)	Z''(b)	Z'(a)	Z''(b)	Z'(a)	Z''(b)	Z'(a)	Z''(b)	Z'(a)	Z''(b)	Z'(a)	Z''(b)	Z'(a)	Z''(b)	Z'(a)	Z''(b)	Z'(a)	Z''(b)	Z'(a)	Z''(b)
		0.26	1.51	0.278	1.5	0.287	1.48	0.322	1.52	0.302	1.63	0.322	1.62	0.348	1.64	0.363	1.61	0.382	1.63	0.463	1.6	0.533	1.59	0.603	1.52	0.0931	0.2	0.113	0.199	0.135	0.198	0.146	0.201
		0.212	1.18	0.23	1.18	0.242	1.17	0.275	1.19	0.242	1.28	0.263	1.27	0.289	1.29	0.305	1.27	0.314	1.27	0.397	1.25	0.468	1.23	0.538	1.18	0.0878	0.152	0.108	0.151	0.13	0.15	0.141	0.154
		0.153	0.945	0.17	0.943	0.188	0.935	0.218	0.957	0.175	1.03	0.199	1.02	0.221	1.04	0.239	1.01	0.242	1.02	0.328	1	0.401	0.987	0.477	0.951	0.085	0.109	0.105	0.109	0.127	0.108	0.138	0.111
		0.115	0.746	0.134	0.746	0.152	0.74	0.18	0.756	0.134	0.819	0.157	0.809	0.179	0.821	0.196	0.798	0.201	0.812	0.289	0.793	0.362	0.783	0.441	0.751	0.0828	0.0727	0.103	0.0738	0.125	0.0734	0.136	0.0768
		0.0989	0.588	0.119	0.588	0.138	0.583	0.165	0.596	0.115	0.647	0.14	0.638	0.16	0.648	0.177	0.629	0.18	0.627	0.273	0.626	0.347	0.616	0.428	0.591	0.0814	0.0403	0.101	0.042	0.123	0.0419	0.135	0.0461
		0.088	0.466	0.108	0.466	0.13	0.474	0.154	0.472	0.102	0.513	0.127	0.506	0.147	0.514	0.164	0.497	0.169	0.501	0.263	0.497	0.336	0.489	0.42	0.467	0.081	0.00983	0.101	0.0121	0.123	0.0124	0.134	0.0175
		0.0779	0.369	0.0984	0.368	0.12	0.369	0.144	0.373	0.0918	0.405	0.117	0.4	0.136	0.406	0.152	0.393	0.158	0.396	0.253	0.394	0.325	0.386	0.411	0.369	0.0815	-0.0201	0.101	-0.0171	0.123	-0.0163	0.135	-0.00992
		0.0686	0.287	0.0896	0.288	0.112	0.288	0.135	0.29	0.0827	0.316	0.107	0.313	0.127	0.317	0.141	0.308	0.149	0.31	0.244	0.307	0.317	0.301	0.402	0.288	0.0829	-0.0505	0.102	-0.0468	0.124	-0.0455	0.136	-0.0376
		0.0619	0.22	0.0835	0.219	0.106	0.219	0.129	0.221	0.0765	0.241	0.101	0.24	0.119	0.243	0.133	0.236	0.142	0.237	0.238	0.235	0.31	0.23	0.396	0.219	0.0849	-0.0831	0.103	-0.0787	0.126	-0.0766	0.137	-0.0668
		0.0619	0.158	0.083	0.157	0.105	0.156	0.124	0.163	0.0761	0.174	0.0963	0.177	0.115	0.18	0.128	0.176	0.137	0.175	0.234	0.174	0.306	0.17	0.392	0.161	0.0879	-0.119	0.105	-0.114	0.129	-0.111	0.14	-0.099
		0.0569	0.109	0.0785	0.108	0.101	0.107	0.123	0.107	0.0711	0.12	0.0953	0.121	0.114	0.122	0.127	0.12	0.136	0.118	0.231	0.121	0.303	0.119	0.39	0.111	0.092	-0.161	0.109	-0.155	0.132	-0.151	0.143	-0.136
		0.0542	0.0664	0.0757	0.0648	0.0977	0.0631	0.12	0.0569	0.068	0.0733	0.0925	0.0748	0.111	0.0757	0.124	0.0763	0.133	0.0722	0.23	0.0752	0.302	0.0751	0.389	0.0683	0.0973	-0.21	0.113	-0.203	0.137	-0.197	0.148	-0.178
		0.0542	0.0261	0.0737	0.0255	0.0936	0.0256	0.119	0.0238	0.0638	0.0324	0.0897	0.0343	0.108	0.0344	0.127	0.0324	0.131	0.0335	0.227	0.0351	0.303	0.0342	0.391	0.028	0.104	-0.268	0.119	-0.26	0.143	-0.253	0.154	-0.229
		0.054	-0.0123	0.0733	-0.0127	0.0935	-0.0121	0.12	-0.0141	0.0637	-0.00816	0.0895	-0.00499	0.108	-0.0057	0.127	-0.00687	0.13	-0.00647	0.227	-0.00412	0.304	-0.00441	0.392	-0.00973	0.113	-0.338	0.126	-0.33	0.15	-0.32	0.162	-0.29
		0.0548	-0.0515	0.074	-0.0515	0.0942	-0.0506	0.121	-0.0523	0.0644	-0.049	0.0903	-0.0444	0.109	-0.0456	0.128	-0.0463	0.131	-0.0467	0.229	-0.0434	0.305	-0.0431	0.394	-0.0479	0.124	-0.422	0.136	-0.413	0.161	-0.401	0.172	-0.363
		0.0568	-0.0929	0.076	-0.0926	0.0961	-0.0912	0.123	-0.0931	0.0666	-0.0921	0.0924	-0.0858	0.111	-0.0878	0.13	-0.0879	0.133	-0.0891	0.231	-0.0847	0.307	-0.0833	0.396	-0.0878	0.138	-0.526	0.148	-0.517	0.174	-0.501	0.186	-0.454
		0.0603	-0.138	0.0792	-0.138	0.0992	-0.136	0.126	-0.138	0.0702	-0.139	0.0957	-0.131	0.115	-0.133	0.133	-0.133	0.135	-0.135	0.234	-0.13	0.311	-0.127	0.4	-0.131	0.157	-0.654	0.165	-0.644	0.191	-0.624	0.204	-0.564
		0.0649	-0.19	0.0836	-0.189	0.104	-0.187	0.131	-0.189	0.0752	-0.192	0.1	-0.182	0.12	-0.185	0.138	-0.184	0.139	-0.188	0.238	-0.18	0.315	-0.177	0.405	-0.181	0.18	-0.811	0.186	-0.801	0.214	-0.775	0.228	-0.7
		0.0711	-0.25	0.0897	-0.249	0.109	-0.246	0.137	-0.248	0.0818	-0.254	0.107	-0.241	0.127	-0.245	0.144	-0.244	0.145	-0.249	0.243	-0.239	0.321	-0.234	0.411	-0.238	0.21	-1	0.215	-0.994	0.244	-0.96	0.26	-0.865
		0.0795	-0.321	0.0976	-0.321	0.117	-0.317	0.145	-0.318	0.0907	-0.327	0.115	-0.31	0.135	-0.316	0.152	-0.314	0.152	-0.322	0.25	-0.309	0.328	-0.303	0.419	-0.307	0.249	-1.24	0.252	-1.23	0.283	-1.19	0.301	-1.07
		0.0928	-0.406	0.11	-0.406	0.13	-0.401	0.158	-0.402	0.104	-0.413	0.128	-0.393	0.149	-0.399	0.165	-0.398	0.163	-0.409	0.26	-0.394	0.338	-0.385	0.429	-0.39	0.299	-1.53	0.301	-1.52	0.334	-1.46	0.356	-1.31
		0.107	-0.51	0.124	-0.51	0.143	-0.504	0.171	-0.505	0.119	-0.519	0.142	-0.494	0.163	-0.502	0.178	-0.501	0.175	-0.515	0.272	-0.497	0.351	-0.485	0.443	-0.49
		0.125	-0.637	0.141	-0.637	0.16	-0.63	0.188	-0.631	0.138	-0.648	0.161	-0.618	0.183	-0.626	0.196	-0.626	0.191	-0.646	0.288	-0.623	0.368	-0.608	0.461	-0.613
		0.149	-0.793	0.165	-0.793	0.183	-0.784	0.211	-0.785	0.163	-0.806	0.185	-0.768	0.208	-0.779	0.22	-0.779	0.212	-0.807	0.309	-0.777	0.391	-0.757	0.485	-0.762
		0.179	-0.983	0.195	-0.984	0.213	-0.974	0.241	-0.974	0.196	-0.999	0.216	-0.952	0.24	-0.964	0.25	-0.967	0.239	-1	0.338	-0.966	0.421	-0.939	0.518	-0.946
		0.219	-1.22	0.235	-1.22	0.252	-1.21	0.28	-1.21	0.238	-1.23	0.258	-1.18	0.282	-1.19	0.29	-1.2	0.274	-1.25	0.375	-1.2	0.46	-1.16	0.559	-1.17
		0.273	-1.5	0.287	-1.51	0.303	-1.49	0.332	-1.49	0.294	-1.52	0.313	-1.45	0.337	-1.47	0.343	-1.48	0.323	-1.55	0.426	-1.48	0.513	-1.44	0.613	-1.44
		0.341	-1.85	0.355	-1.86	0.369	-1.84	0.399	-1.84	0.367	-1.88	0.381	-1.79	0.41	-1.81	0.413	-1.82	0.385	-1.91	0.49	-1.83	0.582	-1.77	0.684	-1.78
		0.432	-2.28	0.447	-2.29	0.459	-2.27	0.488	-2.27	0.459	-2.31	0.475	-2.2	0.505	-2.22	0.503	-2.24	0.469	-2.36	0.579	-2.26	0.672	-2.18	0.778	-2.18
		0.551	-2.8	0.566	-2.81	0.576	-2.79	0.608	-2.79	0.583	-2.83	0.597	-2.69	0.629	-2.73	0.622	-2.76	0.579	-2.92	0.694	-2.78	0.79	-2.68	0.899	-2.67
		0.708	-3.43	0.723	-3.45	0.731	-3.42	0.765	-3.42	0.744	-3.47	0.754	-3.3	0.793	-3.34	0.781	-3.38	0.727	-3.59	0.847	-3.42	0.946	-3.28	1.06	-3.27
		Substrate								IP2-0.15								Nf 115								Nf211
data2		Z'(a)	Z''(b)	Z'(a)	Z''(b)	Z'(a)	Z''(b)	Z'(a)	Z''(b)	Z'(a)	Z''(b)	Z'(a)	Z''(b)	Z'(a)	Z''(b)	Z'(a)	Z''(b)	Z'(a)	Z''(b)	Z'(a)	Z''(b)	Z'(a)	Z''(b)	Z'(a)	Z''(b)	Z'(a)	Z''(b)	Z'(a)	Z''(b)	Z'(a)	Z''(b)	Z'(a)	Z''(b)
		0.090439	0.91551	0.0941	0.861	0.111	0.832	0.144	0.877	0.316	1.71	0.903	1.74	0.356	1.68	0.365	1.62	0.375	1.6	0.465	1.63	0.546	1.59	0.619	1.61	0.0975	0.201	0.118	0.2	0.135	0.2	0.155	0.199
		0.10298	0.72427	0.11	0.679	0.132	0.641	0.159	0.677	0.252	1.35	0.271	1.29	0.29	1.32	0.307	1.27	0.312	1.25	0.4	1.27	0.482	1.24	0.552	1.25	0.0923	0.153	0.113	0.152	0.13	0.153	0.15	0.151
		0.09148	0.57767	0.1	0.538	0.122	0.505	0.148	0.535	0.179	1.08	0.203	1.03	0.218	1.06	0.244	1.02	0.247	1	0.332	1.02	0.416	0.991	0.486	1	0.0896	0.11	0.11	0.11	0.128	0.11	0.147	0.11
		0.08215	0.44893	0.0912	0.418	0.116	0.39	0.14	0.415	0.132	0.859	0.159	0.817	0.174	0.839	0.201	0.805	0.207	0.794	0.291	0.809	0.377	0.785	0.446	0.794	0.0872	0.0741	0.108	0.0745	0.126	0.0754	0.145	0.0758
		0.08264	0.34868	0.0942	0.325	0.12	0.3	0.142	0.321	0.111	0.679	0.14	0.644	0.155	0.662	0.183	0.635	0.19	0.627	0.275	0.639	0.362	0.619	0.43	0.624	0.0858	0.0421	0.107	0.0429	0.124	0.0443	0.143	0.0449
		0.082286	0.27391	0.0956	0.257	0.122	0.237	0.143	0.252	0.0961	0.538	0.126	0.51	0.142	0.525	0.17	0.503	0.179	0.497	0.264	0.507	0.352	0.49	0.42	0.495	0.0853	0.012	0.106	0.0133	0.124	0.0153	0.143	0.0163
		0.078509	0.21538	0.0926	0.202	0.12	0.186	0.14	0.198	0.0833	0.426	0.114	0.403	0.13	0.415	0.158	0.398	0.169	0.393	0.254	0.401	0.342	0.387	0.41	0.39	0.0856	-0.0174	0.107	-0.0154	0.124	-0.0128	0.143	-0.0114
		0.080618	0.15873	0.0953	0.151	0.122	0.136	0.136	0.151	0.0734	0.333	0.104	0.315	0.121	0.324	0.149	0.311	0.16	0.307	0.245	0.313	0.334	0.302	0.401	0.305	0.0867	-0.0473	0.108	-0.0446	0.125	-0.0412	0.144	-0.0393
		0.073893	0.11796	0.0895	0.108	0.116	0.0997	0.135	0.106	0.0654	0.256	0.0966	0.242	0.114	0.248	0.142	0.239	0.154	0.234	0.239	0.239	0.328	0.231	0.395	0.233	0.0885	-0.0792	0.11	-0.0756	0.127	-0.0713	0.146	-0.0688
		0.069476	0.081501	0.0866	0.0813	0.112	0.0669	0.13	0.0722	0.0654	0.187	0.0918	0.179	0.109	0.184	0.137	0.177	0.149	0.172	0.235	0.176	0.323	0.17	0.391	0.172	0.0912	-0.115	0.112	-0.11	0.13	-0.105	0.148	-0.101
		0.066708	0.049143	0.0844	0.048	0.109	0.0376	0.127	0.0423	0.0598	0.132	0.0912	0.122	0.108	0.125	0.136	0.12	0.148	0.115	0.232	0.123	0.321	0.118	0.388	0.121	0.0948	-0.155	0.116	-0.149	0.133	-0.143	0.152	-0.138
		0.065392	0.019095	0.0836	0.0187	0.108	0.0105	0.125	0.0142	0.0568	0.0846	0.0883	0.0768	0.105	0.078	0.133	0.0759	0.145	0.0693	0.231	0.0758	0.32	0.0734	0.388	0.0762	0.0995	-0.203	0.12	-0.195	0.138	-0.187	0.156	-0.182
		0.065566	-0.0092818	0.0816	-0.0119	0.108	-0.0151	0.126	-0.0114	0.0551	0.0411	0.0884	0.0336	0.102	0.0362	0.133	0.0334	0.142	0.029	0.228	0.0357	0.319	0.0329	0.389	0.0345	0.106	-0.26	0.126	-0.25	0.143	-0.24	0.162	-0.233
		0.066411	-0.038139	0.0819	-0.0406	0.108	-0.0422	0.126	-0.0388	0.055	0.000261	0.0881	-0.00649	0.102	-0.00406	0.133	-0.00545	0.141	-0.0106	0.228	-0.00416	0.32	-0.00569	0.39	-0.0042	0.113	-0.328	0.134	-0.317	0.151	-0.304	0.17	-0.295
		0.067934	-0.068809	0.0832	-0.0715	0.11	-0.0711	0.127	-0.0683	0.0559	-0.0406	0.0891	-0.0469	0.104	-0.0444	0.134	-0.0444	0.142	-0.0507	0.23	-0.0442	0.322	-0.0448	0.391	-0.0427	0.123	-0.41	0.144	-0.396	0.161	-0.38	0.18	-0.369
		0.070584	-0.10238	0.0852	-0.106	0.112	-0.104	0.129	-0.101	0.0581	-0.0831	0.0912	-0.0893	0.106	-0.0866	0.136	-0.0854	0.144	-0.0931	0.232	-0.086	0.324	-0.0852	0.394	-0.0828	0.136	-0.513	0.157	-0.495	0.173	-0.475	0.193	-0.461
		0.07444	-0.14055	0.0884	-0.145	0.115	-0.141	0.133	-0.138	0.0617	-0.129	0.0944	-0.136	0.11	-0.132	0.139	-0.13	0.147	-0.14	0.235	-0.132	0.328	-0.129	0.397	-0.126	0.152	-0.639	0.174	-0.617	0.19	-0.591	0.211	-0.573
		0.079396	-0.18469	0.0925	-0.19	0.119	-0.184	0.137	-0.181	0.0669	-0.181	0.0991	-0.188	0.116	-0.184	0.143	-0.18	0.151	-0.193	0.24	-0.183	0.333	-0.179	0.402	-0.176	0.173	-0.793	0.195	-0.766	0.211	-0.734	0.233	-0.711
		0.085838	-0.23718	0.0978	-0.244	0.125	-0.236	0.143	-0.233	0.0738	-0.24	0.105	-0.249	0.123	-0.243	0.149	-0.239	0.156	-0.254	0.246	-0.242	0.339	-0.237	0.407	-0.233	0.201	-0.984	0.224	-0.949	0.239	-0.91	0.262	-0.879
		0.094148	-0.3001	0.105	-0.31	0.133	-0.299	0.15	-0.295	0.0829	-0.31	0.114	-0.321	0.133	-0.313	0.158	-0.308	0.163	-0.328	0.254	-0.313	0.347	-0.306	0.415	-0.301	0.236	-1.22	0.261	-1.17	0.276	-1.13	0.301	-1.09
		0.10461	-0.37647	0.116	-0.389	0.145	-0.374	0.162	-0.369	0.0967	-0.393	0.127	-0.406	0.147	-0.395	0.17	-0.39	0.175	-0.415	0.264	-0.398	0.357	-0.389	0.424	-0.382	0.285	-1.51	0.311	-1.45	0.324	-1.39	0.35	-1.34
		0.12052	-0.46844	0.128	-0.487	0.157	-0.468	0.175	-0.46	0.112	-0.493	0.14	-0.511	0.163	-0.495	0.184	-0.491	0.187	-0.524	0.277	-0.502	0.37	-0.49	0.437	-0.482
		0.1379	-0.58197	0.143	-0.607	0.174	-0.582	0.192	-0.573	0.132	-0.615	0.159	-0.638	0.183	-0.616	0.203	-0.614	0.203	-0.657	0.295	-0.628	0.387	-0.613	0.453	-0.603
		0.16019	-0.72118	0.163	-0.754	0.195	-0.722	0.214	-0.711	0.158	-0.763	0.182	-0.794	0.209	-0.764	0.227	-0.764	0.225	-0.819	0.318	-0.782	0.41	-0.763	0.475	-0.752
		0.18994	-0.89172	0.189	-0.936	0.224	-0.895	0.243	-0.88	0.191	-0.945	0.213	-0.986	0.242	-0.945	0.258	-0.947	0.252	-1.02	0.349	-0.971	0.44	-0.948	0.504	-0.934
		0.2277	-1.1008	0.223	-1.16	0.26	-1.11	0.281	-1.09	0.235	-1.17	0.253	-1.22	0.286	-1.17	0.299	-1.17	0.289	-1.27	0.39	-1.2	0.48	-1.17	0.542	-1.16
		0.27767	-1.3579	0.269	-1.44	0.31	-1.37	0.33	-1.34	0.29	-1.44	0.307	-1.51	0.341	-1.44	0.353	-1.45	0.338	-1.57	0.444	-1.49	0.533	-1.45	0.594	-1.43
		0.34089	-1.6701	0.327	-1.78	0.371	-1.68	0.394	-1.65	0.363	-1.76	0.375	-1.86	0.415	-1.76	0.425	-1.78	0.402	-1.94	0.513	-1.83	0.602	-1.79	0.661	-1.77
		0.42541	-2.0537	0.404	-2.19	0.453	-2.07	0.478	-2.03	0.458	-2.17	0.467	-2.29	0.509	-2.17	0.517	-2.19	0.488	-2.4	0.606	-2.26	0.694	-2.2	0.752	-2.17
		0.53361	-2.5175	0.507	-2.7	0.563	-2.54	0.589	-2.49	0.582	-2.65	0.588	-2.82	0.633	-2.65	0.639	-2.68	0.602	-2.96	0.728	-2.77	0.813	-2.7	0.869	-2.67
		0.6776	-3.0874	0.645	-3.33	0.705	-3.12	0.731	-3.05	0.745	-3.24	0.747	-3.45	0.796	-3.25	0.799	-3.29	0.752	-3.65	0.89	-3.4	0.971	-3.31	1.03	-3.27
		Substrate								IP2-0.15								Nf 115								Nf211
data3		Z'(a)	Z''(b)	Z'(a)	Z''(b)	Z'(a)	Z''(b)	Z'(a)	Z''(b)	Z'(a)	Z''(b)	Z'(a)	Z''(b)	Z'(a)	Z''(b)	Z'(a)	Z''(b)	Z'(a)	Z''(b)	Z'(a)	Z''(b)	Z'(a)	Z''(b)	Z'(a)	Z''(b)	Z'(a)	Z''(b)	Z'(a)	Z''(b)	Z'(a)	Z''(b)	Z'(a)	Z''(b)
		0.083625	0.91074	0.115	0.945	0.113	0.881	0.131	0.801	0.302	1.44	0.478	2.28	0.462	2.16	0.489	2.19	-0.031652	2.7063	0.0615	2.67	0.175	2.64	0.245	2.56	0.095066	0.52749	0.115	0.529	0.129	0.525	0.143	0.528
		0.09861	0.69321	0.128	0.721	0.131	0.673	0.151	0.61	0.262	1.15	0.376	1.83	0.369	1.74	0.396	1.75	0.059447	2.1113	0.152	2.08	0.26	2.06	0.333	1.99	0.085341	0.40811	0.105	0.41	0.119	0.407	0.133	0.41
		0.080396	0.54784	0.111	0.571	0.118	0.535	0.139	0.485	0.215	0.922	0.279	1.48	0.283	1.41	0.306	1.41	0.2951	1.4374	0.379	1.4	0.474	1.37	0.537	1.31	0.078356	0.31595	0.0975	0.318	0.112	0.316	0.126	0.319
		0.069343	0.42693	0.0997	0.444	0.108	0.414	0.132	0.379	0.182	0.724	0.216	1.18	0.222	1.12	0.245	1.12	0.2352	1.1505	0.323	1.12	0.42	1.1	0.489	1.05	0.074385	0.23506	0.0936	0.237	0.108	0.236	0.123	0.239
		0.070335	0.33144	0.101	0.345	0.111	0.321	0.135	0.295	0.169	0.566	0.18	0.932	0.192	0.89	0.213	0.891	0.21113	0.91483	0.301	0.891	0.397	0.873	0.472	0.832	0.073908	0.16369	0.0932	0.166	0.107	0.165	0.12	0.172
		0.0719	0.26165	0.101	0.27	0.112	0.252	0.139	0.256	0.162	0.446	0.157	0.742	0.169	0.707	0.192	0.709	0.19417	0.72657	0.285	0.708	0.383	0.693	0.46	0.659	0.071904	0.10374	0.0914	0.106	0.106	0.107	0.12	0.111
		0.069263	0.20623	0.0965	0.212	0.109	0.198	0.136	0.202	0.154	0.35	0.138	0.587	0.151	0.56	0.174	0.561	0.17996	0.57455	0.271	0.56	0.369	0.548	0.448	0.519	0.071368	0.049366	0.091	0.0519	0.105	0.0537	0.12	0.06
		0.071872	0.1538	0.098	0.156	0.111	0.145	0.131	0.155	0.149	0.269	0.123	0.46	0.137	0.439	0.159	0.44	0.16665	0.44807	0.259	0.437	0.357	0.428	0.437	0.404	0.071998	-0.0021662	0.092	0.00104	0.106	0.0039	0.121	0.012
		0.066159	0.11421	0.0916	0.116	0.104	0.106	0.13	0.11	0.145	0.202	0.112	0.355	0.127	0.338	0.15	0.339	0.15671	0.34355	0.25	0.336	0.349	0.329	0.429	0.308	0.07371	-0.053419	0.0942	-0.0492	0.108	-0.0451	0.123	-0.0347
		0.062264	0.079518	0.0861	0.08	0.0995	0.073	0.125	0.0759	0.143	0.145	0.105	0.267	0.12	0.253	0.143	0.255	0.14997	0.25558	0.243	0.252	0.343	0.245	0.423	0.227	0.07666	-0.10669	0.0978	-0.101	0.112	-0.0956	0.127	-0.0825
		0.059893	0.048381	0.0824	0.0484	0.0965	0.0432	0.122	0.0454	0.143	0.092	0.101	0.193	0.116	0.18	0.139	0.184	0.14466	0.1817	0.239	0.18	0.34	0.176	0.42	0.159	0.080968	-0.16455	0.103	-0.157	0.116	-0.15	0.132	-0.133
		0.058856	0.019398	0.0799	0.0194	0.0945	0.0153	0.12	0.0172	0.142	0.0496	0.1	0.125	0.115	0.113	0.139	0.117	0.14324	0.11423	0.237	0.118	0.338	0.115	0.418	0.1	0.086904	-0.22977	0.11	-0.22	0.123	-0.211	0.139	-0.189
		0.057365	-0.0099774	0.0815	-0.00578	0.0952	-0.0104	0.12	-0.00863	0.141	0.0113	0.0979	0.0672	0.113	0.0579	0.137	0.059	0.14005	0.064075	0.237	0.0625	0.338	0.0595	0.419	0.0504	0.094749	-0.30538	0.119	-0.292	0.131	-0.281	0.148	-0.253
		0.057718	-0.038158	0.0818	-0.0338	0.0956	-0.0379	0.12	-0.0365	0.142	-0.0259	0.0974	0.0142	0.112	0.00633	0.136	0.00714	0.13943	0.014433	0.237	0.0103	0.338	0.00876	0.419	0.00063	0.10559	-0.39385	0.131	-0.377	0.143	-0.363	0.16	-0.328
		0.058977	-0.067307	0.083	-0.0635	0.0967	-0.0672	0.121	-0.0661	0.144	-0.064	0.0982	-0.0378	0.113	-0.0446	0.137	-0.0439	0.13976	-0.039516	0.238	-0.0408	0.34	-0.0415	0.421	-0.0487	0.11906	-0.50106	0.147	-0.476	0.157	-0.459	0.175	-0.414
		0.061136	-0.10128	0.0852	-0.0961	0.0989	-0.0997	0.123	-0.0989	0.147	-0.105	0.1	-0.0915	0.115	-0.0975	0.14	-0.0969	0.14194	-0.091462	0.24	-0.0941	0.342	-0.0934	0.424	-0.0997	0.13618	-0.63064	0.166	-0.597	0.176	-0.576	0.193	-0.519
		0.064443	-0.13899	0.0886	-0.133	0.102	-0.137	0.126	-0.136	0.151	-0.15	0.104	-0.149	0.119	-0.154	0.143	-0.154	0.14567	-0.14785	0.244	-0.151	0.346	-0.149	0.429	-0.155	0.15881	-0.78879	0.19	-0.744	0.199	-0.719	0.217	-0.645
		0.06899	-0.18293	0.0933	-0.176	0.107	-0.18	0.13	-0.18	0.156	-0.201	0.109	-0.213	0.124	-0.218	0.149	-0.218	0.15087	-0.21113	0.249	-0.215	0.351	-0.211	0.434	-0.217	0.1881	-0.98169	0.222	-0.923	0.229	-0.892	0.246	-0.798
		0.074844	-0.23503	0.0994	-0.227	0.113	-0.231	0.135	-0.232	0.161	-0.262	0.117	-0.287	0.131	-0.292	0.156	-0.291	0.15811	-0.28363	0.255	-0.289	0.358	-0.283	0.441	-0.289	0.22667	-1.2181	0.262	-1.14	0.268	-1.1	0.283	-0.984
		0.082531	-0.29788	0.108	-0.287	0.12	-0.293	0.142	-0.294	0.169	-0.334	0.126	-0.373	0.143	-0.378	0.168	-0.377	0.17076	-0.36719	0.263	-0.376	0.366	-0.369	0.45	-0.374	0.27631	-1.5079	0.314	-1.41	0.317	-1.36	0.329	-1.21
		0.092568	-0.37396	0.119	-0.361	0.131	-0.368	0.153	-0.369	0.18	-0.421	0.142	-0.475	0.155	-0.483	0.18	-0.481	0.18371	-0.46944	0.274	-0.481	0.377	-0.471	0.461	-0.477	0.34234	-1.863	0.381	-1.73	0.383	-1.68	0.387	-1.49
		0.1075	-0.46616	0.135	-0.449	0.146	-0.458	0.165	-0.462	0.191	-0.528	0.158	-0.6	0.17	-0.61	0.196	-0.607	0.20081	-0.59208	0.288	-0.608	0.392	-0.596	0.476	-0.601
		0.12434	-0.58	0.154	-0.558	0.163	-0.57	0.181	-0.576	0.205	-0.661	0.18	-0.752	0.191	-0.764	0.217	-0.761	0.22307	-0.74187	0.307	-0.764	0.412	-0.748	0.496	-0.754
		0.14565	-0.71944	0.178	-0.691	0.186	-0.708	0.201	-0.717	0.224	-0.824	0.209	-0.938	0.218	-0.953	0.245	-0.95	0.25228	-0.92378	0.332	-0.955	0.438	-0.934	0.523	-0.941
		0.17378	-0.89065	0.209	-0.853	0.215	-0.876	0.228	-0.889	0.247	-1.03	0.247	-1.16	0.254	-1.18	0.281	-1.18	0.2924	-1.1462	0.366	-1.19	0.474	-1.16	0.557	-1.17
		0.21034	-1.1006	0.249	-1.05	0.254	-1.08	0.263	-1.1	0.277	-1.27	0.296	-1.44	0.303	-1.47	0.328	-1.46	0.34286	-1.4173	0.409	-1.48	0.521	-1.44	0.604	-1.45
		0.25644	-1.3576	0.303	-1.29	0.304	-1.33	0.309	-1.36	0.317	-1.58	0.362	-1.78	0.366	-1.82	0.393	-1.81	0.41039	-1.7484	0.468	-1.83	0.583	-1.78	0.665	-1.79
		0.3199	-1.6734	0.37	-1.58	0.372	-1.64	0.371	-1.68	0.366	-1.96	0.448	-2.2	0.45	-2.24	0.478	-2.23	0.49961	-2.1529	0.546	-2.27	0.668	-2.2	0.748	-2.22
		0.40128	-2.0598	0.459	-1.94	0.461	-2.02	0.453	-2.07	0.433	-2.43	0.562	-2.7	0.561	-2.76	0.59	-2.75	0.61562	-2.6428	0.65	-2.8	0.78	-2.71	0.858	-2.73
		0.50821	-2.5295	0.571	-2.37	0.579	-2.47	0.563	-2.54	0.518	-3.01	0.712	-3.32	0.708	-3.4	0.737	-3.38	0.76968	-3.2392	0.792	-3.45	0.925	-3.33	1	-3.36
		0.64928	-3.1047	0.716	-2.89	0.733	-3.02	0.706	-3.12	0.633	-3.73	0.914	-4.07	0.907	-4.17	0.939	-4.15	0.9732	-3.9641	0.98	-4.25	1.13	-4.09	1.2	-4.12
		Substrate								IP2-0.15								Nf 115								Nf211
data4		Z'(a)	Z''(b)	Z'(a)	Z''(b)	Z'(a)	Z''(b)	Z'(a)	Z''(b)	Z'(a)	Z''(b)	Z'(a)	Z''(b)	Z'(a)	Z''(b)	Z'(a)	Z''(b)	Z'(a)	Z''(b)	Z'(a)	Z''(b)	Z'(a)	Z''(b)	Z'(a)	Z''(b)	Z'(a)	Z''(b)	Z'(a)	Z''(b)	Z'(a)	Z''(b)	Z'(a)	Z''(b)
		0.0778	0.47	0.101	0.472	0.114	0.469	0.139	0.468	0.086998	0.55119	0.109	0.551	0.129	0.553	0.153	0.552	0.149	0.492	0.237	0.495	0.316	0.494	0.401	0.499	0.0942	0.527	0.111	0.533	0.127	0.531	0.137	0.533
		0.0689	0.361	0.0923	0.364	0.105	0.361	0.131	0.36	0.076303	0.42579	0.098	0.426	0.119	0.429	0.142	0.428	0.141	0.376	0.229	0.38	0.307	0.379	0.393	0.383	0.0846	0.409	0.102	0.415	0.118	0.412	0.127	0.415
		0.0608	0.276	0.0855	0.277	0.0975	0.276	0.123	0.276	0.069907	0.32591	0.0916	0.328	0.112	0.327	0.137	0.329	0.135	0.279	0.221	0.282	0.302	0.283	0.385	0.285	0.0776	0.316	0.0949	0.319	0.111	0.318	0.121	0.32
		0.0571	0.201	0.0819	0.202	0.0938	0.202	0.119	0.202	0.065777	0.23907	0.0871	0.242	0.107	0.242	0.133	0.243	0.131	0.197	0.218	0.2	0.298	0.201	0.382	0.204	0.0737	0.235	0.0909	0.239	0.107	0.238	0.117	0.24
		0.0567	0.134	0.0813	0.136	0.0932	0.135	0.118	0.135	0.064945	0.16242	0.0863	0.166	0.106	0.166	0.13	0.17	0.13	0.12	0.216	0.129	0.296	0.13	0.38	0.134	0.0733	0.164	0.0905	0.168	0.106	0.166	0.114	0.172
		0.0551	0.077	0.0798	0.079	0.0917	0.0783	0.117	0.0791	0.062896	0.096975	0.0842	0.102	0.104	0.102	0.13	0.103	0.128	0.055	0.215	0.0644	0.296	0.0654	0.379	0.0697	0.0712	0.105	0.0884	0.109	0.105	0.108	0.114	0.11
		0.0551	0.0236	0.0799	0.0265	0.0917	0.0256	0.117	0.0269	0.062468	0.036516	0.0837	0.0425	0.104	0.0439	0.129	0.044	0.128	-0.00605	0.216	0.00305	0.297	0.00464	0.38	0.00995	0.0706	0.0506	0.0876	0.0554	0.104	0.0542	0.114	0.0583
		0.0564	-0.0279	0.0812	-0.0242	0.0931	-0.0252	0.119	-0.0232	0.063465	-0.021623	0.0847	-0.014	0.104	-0.012	0.131	-0.012	0.13	-0.0672	0.218	-0.0577	0.298	-0.0554	0.382	-0.0488	0.0712	-0.000404	0.088	0.00518	0.105	0.00413	0.115	0.00917
		0.0589	-0.0804	0.0839	-0.0755	0.0958	-0.0767	0.121	-0.0739	0.065895	-0.080331	0.087	-0.0707	0.107	-0.068	0.133	-0.0679	0.132	-0.132	0.22	-0.121	0.301	-0.118	0.385	-0.109	0.0728	-0.051	0.0894	-0.0444	0.106	-0.0453	0.116	-0.0389
		0.063	-0.136	0.088	-0.13	0.1	-0.131	0.126	-0.127	0.069741	-0.14239	0.091	-0.13	0.11	-0.127	0.137	-0.126	0.136	-0.203	0.224	-0.189	0.305	-0.185	0.389	-0.175	0.0756	-0.104	0.0918	-0.0957	0.109	-0.0964	0.119	-0.0884
		0.0686	-0.197	0.0938	-0.19	0.106	-0.191	0.132	-0.186	0.075425	-0.21048	0.0968	-0.195	0.116	-0.191	0.144	-0.19	0.142	-0.283	0.23	-0.265	0.31	-0.262	0.394	-0.249	0.0796	-0.161	0.0956	-0.151	0.114	-0.151	0.124	-0.141
		0.0762	-0.267	0.102	-0.257	0.114	-0.259	0.14	-0.253	0.083081	-0.28806	0.105	-0.268	0.124	-0.263	0.152	-0.261	0.151	-0.374	0.237	-0.354	0.318	-0.35	0.401	-0.334	0.0853	-0.225	0.101	-0.213	0.12	-0.213	0.13	-0.2
		0.0862	-0.349	0.112	-0.336	0.125	-0.339	0.151	-0.33	0.093426	-0.37852	0.115	-0.354	0.134	-0.347	0.163	-0.344	0.16	-0.486	0.247	-0.46	0.328	-0.455	0.411	-0.435	0.0928	-0.299	0.108	-0.285	0.127	-0.284	0.138	-0.268
		0.0997	-0.445	0.125	-0.428	0.14	-0.431	0.165	-0.42	0.10724	-0.48492	0.129	-0.453	0.148	-0.444	0.178	-0.439	0.173	-0.62	0.26	-0.587	0.342	-0.581	0.425	-0.556	0.103	-0.386	0.117	-0.37	0.137	-0.368	0.148	-0.348
		0.116	-0.561	0.142	-0.54	0.158	-0.544	0.183	-0.528	0.12454	-0.61409	0.147	-0.574	0.166	-0.562	0.196	-0.555	0.19	-0.783	0.277	-0.742	0.36	-0.735	0.442	-0.702	0.115	-0.491	0.129	-0.471	0.151	-0.467	0.162	-0.44
		0.138	-0.703	0.163	-0.676	0.181	-0.679	0.205	-0.66	0.14697	-0.77038	0.169	-0.719	0.189	-0.704	0.219	-0.694	0.213	-0.982	0.3	-0.931	0.384	-0.923	0.466	-0.881	0.131	-0.619	0.145	-0.594	0.167	-0.588	0.179	-0.554
		0.165	-0.874	0.19	-0.84	0.211	-0.843	0.233	-0.819	0.17596	-0.96086	0.198	-0.896	0.218	-0.877	0.248	-0.863	0.242	-1.23	0.331	-1.16	0.416	-1.15	0.496	-1.1	0.152	-0.775	0.165	-0.744	0.188	-0.734	0.201	-0.691
		0.201	-1.08	0.226	-1.04	0.249	-1.04	0.269	-1.01	0.21374	-1.1936	0.236	-1.11	0.257	-1.09	0.286	-1.07	0.28	-1.53	0.372	-1.45	0.458	-1.44	0.537	-1.37	0.178	-0.966	0.191	-0.927	0.216	-0.914	0.229	-0.858
		0.248	-1.34	0.271	-1.29	0.298	-1.28	0.315	-1.25	0.26333	-1.4788	0.285	-1.37	0.305	-1.34	0.334	-1.32	0.331	-1.9	0.425	-1.79	0.515	-1.78	0.591	-1.7	0.213	-1.2	0.225	-1.15	0.251	-1.13	0.265	-1.06
		0.307	-1.65	0.329	-1.58	0.361	-1.58	0.375	-1.54	0.32786	-1.8273	0.348	-1.7	0.369	-1.65	0.396	-1.62	0.397	-2.36	0.497	-2.22	0.589	-2.2	0.662	-2.1	0.258	-1.49	0.271	-1.43	0.297	-1.4	0.312	-1.31
		0.384	-2.04	0.403	-1.95	0.441	-1.94	0.45	-1.89	0.4125	-2.2544	0.43	-2.09	0.45	-2.03	0.475	-2	0.484	-2.92	0.592	-2.75	0.688	-2.72	0.755	-2.59	0.317	-1.84	0.33	-1.77	0.356	-1.73	0.372	-1.61
		Substrate								IP2-0.15								Nf 115								Nf211
data5		Z'(a)	Z''(b)	Z'(a)	Z''(b)	Z'(a)	Z''(b)	Z'(a)	Z''(b)	Z'(a)	Z''(b)	Z'(a)	Z''(b)	Z'(a)	Z''(b)	Z'(a)	Z''(b)	Z'(a)	Z''(b)	Z'(a)	Z''(b)	Z'(a)	Z''(b)	Z'(a)	Z''(b)	Z'(a)	Z''(b)	Z'(a)	Z''(b)	Z'(a)	Z''(b)	Z'(a)	Z''(b)
		0.0744	0.468	0.0951	0.47	0.113	0.471	0.132	0.47	0.0904	0.55	0.109	0.555	0.132	0.554	0.157	0.553	0.148	0.483	0.227	0.477	0.304	0.481	0.383	0.482	0.0939	0.53	0.108	0.53	0.122	0.527	0.139	0.53
		0.0658	0.358	0.0861	0.361	0.105	0.363	0.123	0.364	0.0796	0.426	0.0992	0.431	0.122	0.431	0.146	0.43	0.14	0.369	0.221	0.368	0.296	0.369	0.376	0.37	0.0846	0.412	0.0991	0.412	0.112	0.409	0.13	0.411
		0.0576	0.273	0.078	0.276	0.0974	0.278	0.116	0.278	0.0731	0.327	0.0924	0.331	0.115	0.331	0.14	0.332	0.132	0.272	0.213	0.273	0.288	0.274	0.369	0.276	0.0781	0.317	0.0923	0.317	0.105	0.317	0.123	0.318
		0.054	0.197	0.0743	0.201	0.0938	0.203	0.113	0.205	0.0686	0.241	0.088	0.246	0.11	0.247	0.135	0.248	0.128	0.192	0.21	0.193	0.285	0.195	0.366	0.198	0.0742	0.236	0.0885	0.236	0.101	0.237	0.119	0.237
		0.0535	0.129	0.0736	0.134	0.0931	0.137	0.112	0.139	0.068	0.166	0.0873	0.171	0.107	0.175	0.132	0.176	0.127	0.118	0.208	0.124	0.283	0.126	0.364	0.129	0.0737	0.165	0.0881	0.165	0.101	0.166	0.116	0.169
		0.0518	0.0705	0.0718	0.0771	0.0915	0.0804	0.11	0.0828	0.0657	0.102	0.0852	0.108	0.107	0.11	0.132	0.111	0.126	0.0536	0.207	0.0602	0.283	0.0628	0.364	0.0674	0.0716	0.106	0.086	0.106	0.0989	0.108	0.116	0.107
		0.0517	0.0155	0.0715	0.0238	0.0914	0.0283	0.11	0.0315	0.0652	0.0427	0.0848	0.051	0.107	0.0536	0.131	0.0549	0.126	-0.00741	0.208	0.000172	0.284	0.00373	0.365	0.00924	0.071	0.0523	0.0854	0.0523	0.0983	0.0548	0.116	0.0533
		0.0528	-0.0383	0.0724	-0.0278	0.0926	-0.0218	0.111	-0.0177	0.0663	-0.0137	0.0859	-0.00315	0.108	0.00017	0.132	0.00198	0.128	-0.0684	0.21	-0.0592	0.286	-0.0545	0.367	-0.0477	0.0715	0.00146	0.0859	0.00168	0.0989	0.00515	0.116	0.00307
		0.0551	-0.0935	0.0743	-0.0804	0.0951	-0.0725	0.114	-0.0672	0.0688	-0.0702	0.0886	-0.0569	0.11	-0.0527	0.135	-0.0502	0.131	-0.132	0.212	-0.121	0.288	-0.115	0.37	-0.106	0.073	-0.0488	0.0875	-0.0484	0.101	-0.0439	0.118	-0.0467
		0.0588	-0.153	0.0776	-0.137	0.0989	-0.126	0.118	-0.119	0.0729	-0.129	0.0929	-0.113	0.114	-0.107	0.139	-0.104	0.135	-0.202	0.216	-0.189	0.293	-0.181	0.374	-0.17	0.0755	-0.101	0.0902	-0.1	0.103	-0.0944	0.12	-0.0982
		0.0641	-0.219	0.0824	-0.199	0.104	-0.185	0.123	-0.177	0.079	-0.194	0.0992	-0.173	0.12	-0.166	0.144	-0.162	0.141	-0.281	0.221	-0.265	0.298	-0.255	0.38	-0.241	0.0794	-0.158	0.0943	-0.157	0.108	-0.149	0.124	-0.154
		0.0711	-0.295	0.0887	-0.27	0.112	-0.251	0.13	-0.241	0.0871	-0.267	0.108	-0.24	0.128	-0.232	0.152	-0.227	0.151	-0.371	0.228	-0.354	0.306	-0.341	0.389	-0.323	0.0847	-0.221	0.0998	-0.22	0.113	-0.21	0.13	-0.217
		0.0805	-0.385	0.0973	-0.353	0.121	-0.329	0.14	-0.316	0.0981	-0.352	0.119	-0.317	0.139	-0.307	0.163	-0.301	0.161	-0.479	0.237	-0.459	0.317	-0.443	0.4	-0.42	0.0917	-0.295	0.107	-0.294	0.121	-0.28	0.137	-0.289
		0.0933	-0.491	0.109	-0.452	0.135	-0.42	0.153	-0.404	0.113	-0.45	0.135	-0.406	0.154	-0.394	0.177	-0.386	0.176	-0.61	0.249	-0.587	0.331	-0.565	0.416	-0.535	0.101	-0.382	0.117	-0.38	0.131	-0.363	0.147	-0.373
		0.109	-0.621	0.123	-0.572	0.151	-0.53	0.168	-0.51	0.132	-0.569	0.153	-0.513	0.171	-0.498	0.194	-0.488	0.194	-0.769	0.265	-0.741	0.35	-0.713	0.437	-0.675	0.113	-0.486	0.13	-0.483	0.144	-0.461	0.159	-0.476
		0.129	-0.778	0.142	-0.719	0.171	-0.663	0.189	-0.638	0.156	-0.713	0.177	-0.641	0.194	-0.623	0.216	-0.61	0.219	-0.964	0.287	-0.931	0.375	-0.894	0.464	-0.844	0.129	-0.613	0.147	-0.609	0.161	-0.58	0.175	-0.6
		0.156	-0.971	0.166	-0.898	0.197	-0.826	0.214	-0.794	0.188	-0.887	0.207	-0.795	0.222	-0.774	0.244	-0.758	0.25	-1.2	0.315	-1.16	0.408	-1.11	0.502	-1.05	0.149	-0.767	0.169	-0.762	0.183	-0.725	0.195	-0.751
		0.19	-1.21	0.198	-1.12	0.231	-1.02	0.248	-0.984	0.229	-1.1	0.246	-0.981	0.259	-0.956	0.28	-0.937	0.292	-1.49	0.353	-1.45	0.453	-1.38	0.55	-1.3	0.175	-0.957	0.197	-0.949	0.211	-0.902	0.222	-0.936
		0.235	-1.5	0.24	-1.39	0.274	-1.27	0.291	-1.22	0.281	-1.35	0.295	-1.21	0.304	-1.18	0.324	-1.15	0.346	-1.85	0.404	-1.8	0.512	-1.72	0.614	-1.6	0.209	-1.19	0.234	-1.18	0.247	-1.12	0.258	-1.16
		0.294	-1.85	0.294	-1.72	0.332	-1.56	0.346	-1.5	0.35	-1.67	0.357	-1.48	0.363	-1.45	0.382	-1.42	0.419	-2.3	0.47	-2.23	0.59	-2.12	0.698	-1.97	0.253	-1.47	0.282	-1.46	0.295	-1.38	0.304	-1.44
		0.37	-2.29	0.366	-2.12	0.405	-1.92	0.417	-1.84	0.436	-2.05	0.437	-1.82	0.438	-1.78	0.455	-1.74	0.513	-2.84	0.558	-2.77	0.693	-2.61	0.807	-2.42	0.313	-1.83	0.345	-1.8	0.357	-1.7	0.364	-1.78

## Sheet: Supplementary Figure 3
Supplementary Figure 3			The surface roughness of different TFCMs measured by AFM
	data1	data2	data3	data1	data2	data3	data1	data2	data3
membrane	Ra			Rq			area %
IP2-0.02	145.5	115.3	138.2	184.9	148.3	174.6	45.59	42.66	47.5
IP2-0.15	71.3	81.9	78.5	89.2	100.4	98.6	30.77	29.71	30.41
IP2-0.3	73	70.2	75.8	92.3	85.8	95	27.4	26.1	26.95
IP2-0.4	48.3	49.6	48.1	60.7	63.3	61.3	19.76	19.66	15.92
IP2-0.8	102.7	121.8	75.5	127.4	156.5	98.8	56.33	64.21	47.12

## Sheet: Supplementary Figure 14
data1					data2					data3
0	3.13491e-08	1.42333e-11	4.57257e-08		-8.38046e-12	4.92061e-08	4.50281e-14	5.32444e-08		2.12881e-11	6.35644e-08	1.16877e-11	6.94775e-08
1.9624e-08	3.15361e-08	1.96943e-08	4.59393e-08		1.75742e-08	5.04202e-08	1.75919e-08	5.4368e-08		1.76164e-08	6.25701e-08	1.7612e-08	7.04869e-08
3.9248e-08	3.11993e-08	3.93742e-08	4.60176e-08		3.51565e-08	5.12779e-08	3.51836e-08	5.57232e-08		3.52065e-08	6.06509e-08	3.52112e-08	7.06806e-08
5.8872e-08	3.07265e-08	5.90541e-08	4.61701e-08		5.2738e-08	5.16653e-08	5.27755e-08	5.70043e-08		5.27974e-08	5.82989e-08	5.28092e-08	6.97491e-08
7.8496e-08	3.02957e-08	7.87346e-08	4.6609e-08		7.03197e-08	5.18695e-08	7.03672e-08	5.80768e-08		7.03898e-08	5.52937e-08	7.04057e-08	6.79773e-08
9.812e-08	2.99558e-08	9.84159e-08	4.73275e-08		8.79011e-08	5.23211e-08	8.79584e-08	5.90556e-08		8.79812e-08	5.21175e-08	8.80019e-08	6.55482e-08
1.17744e-07	2.95852e-08	1.18097e-07	4.80038e-08		1.05483e-07	5.25558e-08	1.0555e-07	5.97086e-08		1.05578e-07	4.9461e-08	1.05597e-07	6.21825e-08
1.37368e-07	2.89736e-08	1.37777e-07	4.82827e-08		1.23064e-07	5.26976e-08	1.23141e-07	6.00558e-08		1.2317e-07	4.75681e-08	1.23191e-07	5.85155e-08
1.56992e-07	2.8059e-08	1.57456e-07	4.82387e-08		1.40646e-07	5.31734e-08	1.40731e-07	6.04961e-08		1.40763e-07	4.63229e-08	1.40788e-07	5.65059e-08
1.76616e-07	2.66677e-08	1.77135e-07	4.80284e-08		1.58228e-07	5.42988e-08	1.58322e-07	6.09607e-08		1.58357e-07	4.50365e-08	1.58385e-07	5.49427e-08
1.9624e-07	2.49969e-08	1.96815e-07	4.79003e-08		1.75812e-07	5.58229e-08	1.75913e-07	6.13717e-08		1.7595e-07	4.39404e-08	1.75983e-07	5.38779e-08
2.15864e-07	2.34198e-08	2.16494e-07	4.78963e-08		1.93395e-07	5.73794e-08	1.93505e-07	6.25477e-08		1.93546e-07	4.41031e-08	1.9358e-07	5.27863e-08
2.35488e-07	2.19272e-08	2.36174e-07	4.78825e-08		2.10978e-07	5.89782e-08	2.11097e-07	6.44301e-08		2.11142e-07	4.49363e-08	2.11178e-07	5.15985e-08
2.55112e-07	2.06176e-08	2.55853e-07	4.76216e-08		2.28562e-07	6.08418e-08	2.2869e-07	6.6437e-08		2.28737e-07	4.5386e-08	2.28776e-07	5.11928e-08
2.74736e-07	1.98329e-08	2.7553e-07	4.70857e-08		2.46145e-07	6.22918e-08	2.46282e-07	6.82887e-08		2.46332e-07	4.53051e-08	2.46375e-07	5.10914e-08
2.9436e-07	1.96357e-08	2.95208e-07	4.62897e-08		2.63727e-07	6.30416e-08	2.63874e-07	6.98316e-08		2.63926e-07	4.49307e-08	2.63974e-07	5.1166e-08
3.13984e-07	2.00641e-08	3.14885e-07	4.52251e-08		2.81308e-07	6.30146e-08	2.81466e-07	7.11646e-08		2.8152e-07	4.43038e-08	2.81573e-07	5.11213e-08
3.33608e-07	2.07046e-08	3.34561e-07	4.39403e-08		2.98889e-07	6.24619e-08	2.99058e-07	7.21968e-08		2.99114e-07	4.36268e-08	2.99172e-07	5.06606e-08
3.53232e-07	2.12735e-08	3.54237e-07	4.25012e-08		3.16468e-07	6.13976e-08	3.16649e-07	7.27273e-08		3.16709e-07	4.32492e-08	3.1677e-07	5.00364e-08
3.72856e-07	2.16625e-08	3.73914e-07	4.11293e-08		3.34047e-07	5.99179e-08	3.3424e-07	7.28851e-08		3.34303e-07	4.29887e-08	3.34368e-07	4.93794e-08
3.9248e-07	2.15699e-08	3.9359e-07	4.01009e-08		3.51626e-07	5.82506e-08	3.51829e-07	7.26656e-08		3.51898e-07	4.25015e-08	3.51966e-07	4.88178e-08
4.12104e-07	2.10211e-08	4.1327e-07	3.97156e-08		3.69207e-07	5.77788e-08	3.6942e-07	7.22074e-08		3.69492e-07	4.23585e-08	3.69565e-07	4.86315e-08
4.31728e-07	2.00993e-08	4.32949e-07	3.99286e-08		3.86789e-07	5.85132e-08	3.8701e-07	7.17391e-08		3.87088e-07	4.27257e-08	3.87164e-07	4.87886e-08
4.51352e-07	1.86681e-08	4.5263e-07	4.04353e-08		4.04371e-07	5.92411e-08	4.04599e-07	7.09291e-08		4.04683e-07	4.38459e-08	4.04764e-07	4.93406e-08
4.70976e-07	1.73169e-08	4.72311e-07	4.11119e-08		4.21953e-07	6.00889e-08	4.22189e-07	7.03079e-08		4.22281e-07	4.5109e-08	4.22364e-07	5.00446e-08
4.906e-07	1.64329e-08	4.91988e-07	4.17611e-08		4.39537e-07	6.17124e-08	4.3978e-07	7.08312e-08		4.39877e-07	4.63383e-08	4.39964e-07	5.06801e-08
5.10224e-07	1.6046e-08	5.1167e-07	4.20284e-08		4.57119e-07	6.26497e-08	4.57372e-07	7.23673e-08		4.57473e-07	4.78248e-08	4.57564e-07	5.16348e-08
5.29848e-07	1.60816e-08	5.31348e-07	4.18697e-08		4.747e-07	6.22615e-08	4.74964e-07	7.39487e-08		4.75071e-07	4.98645e-08	4.75164e-07	5.30734e-08
5.49472e-07	1.63062e-08	5.51026e-07	4.13336e-08		4.92279e-07	6.11264e-08	4.92556e-07	7.4866e-08		4.92669e-07	5.20828e-08	4.92767e-07	5.49253e-08
5.69096e-07	1.65293e-08	5.70705e-07	4.03065e-08		5.0986e-07	6.08474e-08	5.10146e-07	7.48746e-08		5.10265e-07	5.38859e-08	5.10369e-07	5.72393e-08
5.8872e-07	1.66944e-08	5.90379e-07	3.89285e-08		5.27444e-07	6.26287e-08	5.27735e-07	7.38495e-08		5.27861e-07	5.43814e-08	5.2797e-07	5.92522e-08
6.08344e-07	1.6554e-08	6.10058e-07	3.77128e-08		5.45028e-07	6.51601e-08	5.45324e-07	7.24854e-08		5.45455e-07	5.41698e-08	5.4557e-07	6.08363e-08
6.27968e-07	1.64875e-08	6.29735e-07	3.6901e-08		5.62611e-07	6.67942e-08	5.62916e-07	7.33266e-08		5.6305e-07	5.36885e-08	5.63172e-07	6.21114e-08
6.47592e-07	1.68763e-08	6.49411e-07	3.63518e-08		5.80193e-07	6.70894e-08	5.80509e-07	7.56698e-08		5.80644e-07	5.32368e-08	5.80771e-07	6.27441e-08
6.67216e-07	1.74709e-08	6.6909e-07	3.62203e-08		5.97775e-07	6.7283e-08	5.98101e-07	7.73161e-08		5.98238e-07	5.24554e-08	5.9837e-07	6.24335e-08
6.8684e-07	1.78231e-08	6.8877e-07	3.64753e-08		6.15356e-07	6.75022e-08	6.15692e-07	7.85258e-08		6.15831e-07	5.12291e-08	6.15967e-07	6.13055e-08
7.06464e-07	1.77528e-08	7.08453e-07	3.6872e-08		6.32937e-07	6.79282e-08	6.33283e-07	7.90818e-08		6.33425e-07	5.0217e-08	6.33565e-07	6.00184e-08
7.26088e-07	1.76568e-08	7.28133e-07	3.71224e-08		6.50519e-07	6.83696e-08	6.50874e-07	7.92025e-08		6.5102e-07	5.03764e-08	6.51162e-07	5.92053e-08
7.45712e-07	1.81963e-08	7.47813e-07	3.73164e-08		6.681e-07	6.83517e-08	6.68465e-07	7.94273e-08		6.68615e-07	5.0797e-08	6.6876e-07	5.88541e-08
7.65336e-07	1.9336e-08	7.67493e-07	3.7532e-08		6.85681e-07	6.76546e-08	6.86055e-07	7.95417e-08		6.86211e-07	5.16181e-08	6.86359e-07	5.85889e-08
7.8496e-07	2.03615e-08	7.87172e-07	3.79027e-08		7.0326e-07	6.68249e-08	7.03645e-07	7.9141e-08		7.03807e-07	5.23349e-08	7.03958e-07	5.87835e-08
8.04584e-07	2.12052e-08	8.06853e-07	3.84218e-08		7.20841e-07	6.63638e-08	7.21235e-07	7.86534e-08		7.21402e-07	5.21628e-08	7.21559e-07	5.94203e-08
8.24208e-07	2.18883e-08	8.26531e-07	3.87285e-08		7.38421e-07	6.55977e-08	7.38825e-07	7.81396e-08		7.38995e-07	5.12646e-08	7.39159e-07	6.00635e-08
8.43832e-07	2.22143e-08	8.46211e-07	3.86902e-08		7.56002e-07	6.49123e-08	7.56416e-07	7.80597e-08		7.56589e-07	5.01493e-08	7.56757e-07	6.0279e-08
8.63456e-07	2.23686e-08	8.65891e-07	3.87808e-08		7.73582e-07	6.44337e-08	7.74006e-07	7.79674e-08		7.74183e-07	4.92993e-08	7.74357e-07	5.98915e-08
8.8308e-07	2.27528e-08	8.85574e-07	3.93803e-08		7.91162e-07	6.39494e-08	7.91595e-07	7.71302e-08		7.91777e-07	4.88122e-08	7.91954e-07	5.92038e-08
9.02704e-07	2.31492e-08	9.05255e-07	4.03889e-08		8.08743e-07	6.38169e-08	8.09184e-07	7.57686e-08		8.09372e-07	4.85329e-08	8.09552e-07	5.83145e-08
9.22328e-07	2.3226e-08	9.24936e-07	4.13593e-08		8.26324e-07	6.38088e-08	8.26773e-07	7.43362e-08		8.26966e-07	4.79469e-08	8.2715e-07	5.72437e-08
9.41952e-07	2.3135e-08	9.44618e-07	4.19684e-08		8.43905e-07	6.39366e-08	8.44362e-07	7.32389e-08		8.4456e-07	4.71056e-08	8.44748e-07	5.65767e-08
9.61576e-07	2.33076e-08	9.64298e-07	4.2173e-08		8.61488e-07	6.50336e-08	8.61953e-07	7.25864e-08		8.62154e-07	4.65561e-08	8.62345e-07	5.58607e-08
9.812e-07	2.39342e-08	9.83977e-07	4.19624e-08		8.79071e-07	6.6082e-08	8.79542e-07	7.20539e-08		8.79747e-07	4.57303e-08	8.79944e-07	5.50111e-08
1.00082e-06	2.44091e-08	1.00366e-06	4.1548e-08		8.96652e-07	6.63133e-08	8.97133e-07	7.22237e-08		8.97342e-07	4.49328e-08	8.97543e-07	5.44985e-08
1.02045e-06	2.40326e-08	1.02333e-06	4.13334e-08		9.14233e-07	6.617e-08	9.14724e-07	7.29535e-08		9.14935e-07	4.43616e-08	9.1514e-07	5.39877e-08
1.04007e-06	2.26168e-08	1.04301e-06	4.14527e-08		9.31814e-07	6.57476e-08	9.32315e-07	7.32731e-08		9.3253e-07	4.40625e-08	9.32738e-07	5.3269e-08
1.0597e-06	2.04214e-08	1.06269e-06	4.14357e-08		9.49394e-07	6.55158e-08	9.49905e-07	7.33043e-08		9.50125e-07	4.41809e-08	9.50337e-07	5.25586e-08
1.07932e-06	1.73858e-08	1.08237e-06	4.1365e-08		9.66977e-07	6.62568e-08	9.67496e-07	7.37437e-08		9.67718e-07	4.4664e-08	9.67936e-07	5.21098e-08
1.09894e-06	1.37048e-08	1.10205e-06	4.16565e-08		9.84559e-07	6.73631e-08	9.85087e-07	7.43548e-08		9.85312e-07	4.60626e-08	9.85534e-07	5.20841e-08
1.11857e-06	9.50793e-09	1.12173e-06	4.21502e-08		1.00214e-06	6.79064e-08	1.00268e-06	7.52131e-08		1.00291e-06	4.74844e-08	1.00313e-06	5.26967e-08
1.13819e-06	5.39642e-09	1.14141e-06	4.24263e-08		1.01972e-06	6.76227e-08	1.02027e-06	7.65279e-08		1.0205e-06	4.7802e-08	1.02073e-06	5.37906e-08
1.15782e-06	2.42764e-09	1.16109e-06	4.19634e-08		1.0373e-06	6.68646e-08	1.03786e-06	7.73794e-08		1.0381e-06	4.7507e-08	1.03833e-06	5.48054e-08
1.17744e-06	5.60095e-10	1.18077e-06	4.0083e-08		1.05488e-06	6.50178e-08	1.05545e-06	7.72595e-08		1.05569e-06	4.74016e-08	1.05593e-06	5.54219e-08
1.19706e-06	-9.03941e-10	1.20044e-06	3.6393e-08		1.07246e-06	6.27809e-08	1.07304e-06	7.64479e-08		1.07329e-06	4.72314e-08	1.07353e-06	5.57392e-08
1.21669e-06	-2.47783e-09	1.22011e-06	3.15182e-08		1.09004e-06	6.15793e-08	1.09063e-06	7.56571e-08		1.09088e-06	4.66277e-08	1.09113e-06	5.56586e-08
1.23631e-06	-4.13498e-09	1.23977e-06	2.61513e-08		1.10762e-06	6.10889e-08	1.10822e-06	7.4672e-08		1.10848e-06	4.61108e-08	1.10873e-06	5.55083e-08
1.25593e-06	-5.39734e-09	1.25944e-06	2.09015e-08		1.1252e-06	6.0029e-08	1.12581e-06	7.30201e-08		1.12607e-06	4.59779e-08	1.12633e-06	5.54107e-08
1.27556e-06	-5.97551e-09	1.27911e-06	1.66531e-08		1.14278e-06	5.87619e-08	1.1434e-06	7.11418e-08		1.14367e-06	4.578e-08	1.14393e-06	5.53327e-08
1.29518e-06	-5.85908e-09	1.29878e-06	1.35253e-08		1.16036e-06	5.84318e-08	1.16099e-06	7.01769e-08		1.16126e-06	4.58148e-08	1.16153e-06	5.51365e-08
1.31481e-06	-5.35867e-09	1.31845e-06	1.12192e-08		1.17794e-06	5.92982e-08	1.17858e-06	7.00954e-08		1.17886e-06	4.65232e-08	1.17913e-06	5.46579e-08
1.33443e-06	-4.86049e-09	1.33813e-06	9.9354e-09		1.19552e-06	5.99343e-08	1.19617e-06	7.03748e-08		1.19645e-06	4.72229e-08	1.19672e-06	5.43693e-08
1.35405e-06	-4.89947e-09	1.35781e-06	9.30439e-09		1.2131e-06	5.95703e-08	1.21376e-06	7.06946e-08		1.21405e-06	4.77872e-08	1.21432e-06	5.43757e-08
1.37368e-06	-5.58408e-09	1.37749e-06	8.9e-09		1.23068e-06	5.85482e-08	1.23135e-06	7.08998e-08		1.23164e-06	4.77452e-08	1.23192e-06	5.47757e-08
1.3933e-06	-7.04511e-09	1.39716e-06	8.60607e-09		1.24826e-06	5.7935e-08	1.24894e-06	7.08845e-08		1.24924e-06	4.72458e-08	1.24952e-06	5.51091e-08
1.41293e-06	-9.2126e-09	1.41684e-06	8.45762e-09		1.26584e-06	5.80867e-08	1.26653e-06	7.07064e-08		1.26683e-06	4.62887e-08	1.26712e-06	5.53344e-08
1.43255e-06	-1.19454e-08	1.43652e-06	8.58556e-09		1.28343e-06	5.85428e-08	1.28412e-06	7.02288e-08		1.28442e-06	4.53196e-08	1.28472e-06	5.51817e-08
1.45217e-06	-1.52607e-08	1.4562e-06	9.02038e-09		1.30101e-06	5.89726e-08	1.30171e-06	6.96264e-08		1.30202e-06	4.50569e-08	1.30232e-06	5.46742e-08
1.4718e-06	-1.87578e-08	1.47588e-06	9.50665e-09		1.31859e-06	5.94803e-08	1.3193e-06	6.94932e-08		1.31961e-06	4.56156e-08	1.31992e-06	5.41716e-08
1.49142e-06	-2.19141e-08	1.49556e-06	9.58291e-09		1.33617e-06	6.00113e-08	1.33689e-06	6.99367e-08		1.33721e-06	4.72947e-08	1.33752e-06	5.412e-08
1.51105e-06	-2.4744e-08	1.51524e-06	8.96678e-09		1.35375e-06	6.07312e-08	1.35448e-06	7.05741e-08		1.35481e-06	5.01444e-08	1.35512e-06	5.46975e-08
1.53067e-06	-2.73687e-08	1.53492e-06	7.62011e-09		1.37133e-06	6.07694e-08	1.37207e-06	7.10088e-08		1.37241e-06	5.27197e-08	1.37272e-06	5.58995e-08
1.55029e-06	-3.01896e-08	1.55459e-06	5.41891e-09		1.38891e-06	5.96198e-08	1.38966e-06	7.10388e-08		1.39001e-06	5.46784e-08	1.39032e-06	5.78397e-08
1.56992e-06	-3.34302e-08	1.57426e-06	2.16405e-09		1.40649e-06	5.73839e-08	1.40725e-06	7.08237e-08		1.4076e-06	5.62976e-08	1.40792e-06	6.00239e-08
1.58954e-06	-3.70617e-08	1.59393e-06	-2.01539e-09		1.42407e-06	5.45184e-08	1.42484e-06	7.01175e-08		1.4252e-06	5.7729e-08	1.42552e-06	6.22486e-08
1.60917e-06	-4.0585e-08	1.6136e-06	-6.64885e-09		1.44165e-06	5.18835e-08	1.44243e-06	6.86095e-08		1.44279e-06	5.85438e-08	1.44312e-06	6.42982e-08
1.62879e-06	-4.26945e-08	1.63327e-06	-1.14275e-08		1.45922e-06	4.98714e-08	1.46002e-06	6.6104e-08		1.46039e-06	5.80903e-08	1.46072e-06	6.67932e-08
1.64841e-06	-4.32258e-08	1.65294e-06	-1.58713e-08		1.4768e-06	4.82842e-08	1.47761e-06	6.29306e-08		1.47798e-06	5.6141e-08	1.47833e-06	7.07017e-08
1.66804e-06	-4.32652e-08	1.67261e-06	-1.96887e-08		1.49438e-06	4.73507e-08	1.49519e-06	5.98421e-08		1.49557e-06	5.37193e-08	1.49593e-06	7.71265e-08
1.68766e-06	-4.32709e-08	1.69228e-06	-2.3197e-08		1.51196e-06	4.73488e-08	1.51278e-06	5.7706e-08		1.51317e-06	5.144e-08	1.51354e-06	8.53612e-08
1.70729e-06	-4.3277e-08	1.71195e-06	-2.67206e-08		1.52955e-06	4.77337e-08	1.53037e-06	5.66645e-08		1.53076e-06	4.93101e-08	1.53115e-06	9.34438e-08
1.72691e-06	-4.32671e-08	1.73162e-06	-3.01405e-08		1.54713e-06	4.84313e-08	1.54796e-06	5.65933e-08		1.54835e-06	4.68988e-08	1.54876e-06	9.93041e-08
1.74653e-06	-4.31516e-08	1.75129e-06	-3.29579e-08		1.56471e-06	4.93875e-08	1.56555e-06	5.68652e-08		1.56594e-06	4.50385e-08	1.56636e-06	1.02444e-07
1.76616e-06	-4.2826e-08	1.77097e-06	-3.45927e-08		1.58229e-06	5.01572e-08	1.58314e-06	5.70447e-08		1.58354e-06	4.44354e-08	1.58396e-06	1.03937e-07
1.78578e-06	-4.25686e-08	1.79065e-06	-3.49946e-08		1.59988e-06	5.06432e-08	1.60073e-06	5.76515e-08		1.60113e-06	4.44494e-08	1.60156e-06	1.05268e-07
1.80541e-06	-4.25525e-08	1.81033e-06	-3.50137e-08		1.61746e-06	5.1614e-08	1.61833e-06	5.86003e-08		1.61873e-06	4.42255e-08	1.61916e-06	1.07457e-07
1.82503e-06	-4.26862e-08	1.83001e-06	-3.49952e-08		1.63504e-06	5.34727e-08	1.63592e-06	5.9408e-08		1.63632e-06	4.45358e-08	1.63677e-06	1.10742e-07
1.84465e-06	-4.28949e-08	1.84969e-06	-3.49545e-08		1.65263e-06	5.57377e-08	1.65351e-06	6.03266e-08		1.65392e-06	4.49741e-08	1.65437e-06	1.14356e-07
1.86428e-06	-4.30963e-08	1.86937e-06	-3.49304e-08		1.67021e-06	5.80281e-08	1.6711e-06	6.18359e-08		1.67151e-06	4.50158e-08	1.67197e-06	1.16709e-07
1.8839e-06	-4.32275e-08	1.88905e-06	-3.49309e-08		1.68779e-06	5.96158e-08	1.68869e-06	6.38e-08		1.68911e-06	4.5051e-08	1.68957e-06	1.18004e-07
1.90352e-06	-4.32695e-08	1.90873e-06	-3.49496e-08		1.70538e-06	6.10714e-08	1.70629e-06	6.58457e-08		1.7067e-06	4.55244e-08	1.70717e-06	1.18562e-07
1.92315e-06	-4.32729e-08	1.9284e-06	-3.49566e-08		1.72296e-06	6.25037e-08	1.72388e-06	6.7768e-08		1.7243e-06	4.61177e-08	1.72477e-06	1.18136e-07
1.94277e-06	-4.32626e-08	1.94808e-06	-3.49369e-08		1.74054e-06	6.37261e-08	1.74147e-06	6.97574e-08		1.74189e-06	4.67546e-08	1.74237e-06	1.17297e-07
1.9624e-06	-4.32559e-08	1.96776e-06	-3.48801e-08		1.75812e-06	6.44607e-08	1.75906e-06	7.16634e-08		1.75949e-06	4.83786e-08	1.75997e-06	1.17077e-07
1.98202e-06	-4.32676e-08	1.98744e-06	-3.48095e-08		1.77571e-06	6.45134e-08	1.77666e-06	7.33076e-08		1.77709e-06	5.13049e-08	1.77756e-06	1.14688e-07
2.00164e-06	-4.32834e-08	2.00712e-06	-3.47709e-08		1.79329e-06	6.38143e-08	1.79425e-06	7.44722e-08		1.79469e-06	5.48276e-08	1.79516e-06	1.1173e-07
2.02127e-06	-4.32907e-08	2.0268e-06	-3.47666e-08		1.81087e-06	6.26934e-08	1.81184e-06	7.48676e-08		1.81229e-06	5.8797e-08	1.81276e-06	1.09122e-07
2.04089e-06	-4.32987e-08	2.04648e-06	-3.47872e-08		1.82844e-06	6.13814e-08	1.82943e-06	7.45143e-08		1.82989e-06	6.3044e-08	1.83035e-06	1.07846e-07
2.06052e-06	-4.33014e-08	2.06616e-06	-3.48144e-08		1.84602e-06	6.0334e-08	1.84702e-06	7.37304e-08		1.84749e-06	6.80116e-08	1.84795e-06	1.07482e-07
2.08014e-06	-4.33105e-08	2.08584e-06	-3.48144e-08		1.8636e-06	5.95724e-08	1.86461e-06	7.26652e-08		1.86509e-06	7.37766e-08	1.86555e-06	1.07939e-07
2.09976e-06	-4.33032e-08	2.10552e-06	-3.47558e-08		1.88118e-06	5.85724e-08	1.8822e-06	7.18067e-08		1.88269e-06	8.05042e-08	1.88315e-06	1.05577e-07
2.11939e-06	-4.32881e-08	2.1252e-06	-3.46448e-08		1.89876e-06	5.77345e-08	1.89979e-06	7.1148e-08		1.9003e-06	8.6567e-08	1.90074e-06	9.71133e-08
2.13901e-06	-4.32948e-08	2.14488e-06	-3.45529e-08		1.91634e-06	5.70011e-08	1.91738e-06	7.0057e-08		1.9179e-06	9.05631e-08	1.91832e-06	8.68207e-08
2.15864e-06	-4.32971e-08	2.16456e-06	-3.45173e-08		1.93392e-06	5.56264e-08	1.93496e-06	6.8508e-08		1.9355e-06	9.34669e-08	1.9359e-06	7.32201e-08
2.17826e-06	-4.32856e-08	2.18424e-06	-3.451e-08		1.9515e-06	5.39215e-08	1.95255e-06	6.74156e-08		1.9531e-06	9.55448e-08	1.95349e-06	5.89771e-08
2.19788e-06	-4.3273e-08	2.20392e-06	-3.45264e-08		1.96908e-06	5.25476e-08	1.97014e-06	6.65925e-08		1.97069e-06	9.52097e-08	1.97107e-06	4.56108e-08
2.21751e-06	-4.32739e-08	2.2236e-06	-3.4567e-08		1.98666e-06	5.09369e-08	1.98773e-06	6.56331e-08		1.98828e-06	9.16487e-08	1.98866e-06	3.72957e-08
2.23713e-06	-4.32629e-08	2.24328e-06	-3.46111e-08		2.00424e-06	4.95003e-08	2.00532e-06	6.465e-08		2.00587e-06	8.6665e-08	2.00625e-06	3.2625e-08
2.25676e-06	-4.3235e-08	2.26296e-06	-3.46519e-08		2.02182e-06	4.89793e-08	2.02291e-06	6.34399e-08		2.02346e-06	8.14446e-08	2.02385e-06	3.23876e-08
2.27638e-06	-4.32246e-08	2.28264e-06	-3.46932e-08		2.0394e-06	5.01207e-08	2.0405e-06	6.22104e-08		2.04104e-06	7.45964e-08	2.04145e-06	3.23282e-08
2.296e-06	-4.32411e-08	2.30232e-06	-3.47108e-08		2.05698e-06	5.11124e-08	2.05809e-06	6.15242e-08		2.05863e-06	6.83924e-08	2.05904e-06	3.10133e-08
2.31563e-06	-4.32661e-08	2.32199e-06	-3.46996e-08		2.07457e-06	5.1537e-08	2.07568e-06	6.16722e-08		2.07622e-06	6.36317e-08	2.07664e-06	2.55409e-08
2.33525e-06	-4.32785e-08	2.34167e-06	-3.46687e-08		2.09215e-06	5.23314e-08	2.09327e-06	6.24271e-08		2.09381e-06	5.60922e-08	2.09423e-06	1.76411e-08
2.35488e-06	-4.32774e-08	2.36135e-06	-3.46389e-08		2.10973e-06	5.37562e-08	2.11086e-06	6.29865e-08		2.1114e-06	5.19705e-08	2.11181e-06	8.43315e-09
2.3745e-06	-4.32815e-08	2.38103e-06	-3.46131e-08		2.12731e-06	5.5218e-08	2.12846e-06	6.33768e-08		2.12899e-06	5.31778e-08	2.12941e-06	5.60832e-09
2.39412e-06	-4.32807e-08	2.40071e-06	-3.46079e-08		2.1449e-06	5.62804e-08	2.14605e-06	6.41066e-08		2.14659e-06	5.36896e-08	2.14701e-06	5.93079e-09
2.41375e-06	-4.32723e-08	2.42039e-06	-3.46288e-08		2.16248e-06	5.67289e-08	2.16364e-06	6.52938e-08		2.16418e-06	4.83039e-08	2.16461e-06	8.60637e-09
2.43337e-06	-4.32694e-08	2.44007e-06	-3.46654e-08		2.18006e-06	5.69218e-08	2.18123e-06	6.64414e-08		2.18176e-06	4.11377e-08	2.18222e-06	1.29457e-08
2.453e-06	-4.32617e-08	2.45975e-06	-3.46834e-08		2.19764e-06	5.72953e-08	2.19882e-06	6.69967e-08		2.19935e-06	3.39395e-08	2.19982e-06	1.49579e-08
2.47262e-06	-4.32595e-08	2.47943e-06	-3.46887e-08		2.21522e-06	5.73624e-08	2.21641e-06	6.68107e-08		2.21694e-06	2.88501e-08	2.21742e-06	1.70573e-08
2.49224e-06	-4.32698e-08	2.49911e-06	-3.47048e-08		2.2328e-06	5.64818e-08	2.234e-06	6.6259e-08		2.23453e-06	2.91283e-08	2.23502e-06	1.81276e-08
2.51187e-06	-4.32497e-08	2.51879e-06	-3.47143e-08		2.25038e-06	5.48626e-08	2.25159e-06	6.50748e-08		2.25213e-06	2.90724e-08	2.25262e-06	1.60966e-08
2.53149e-06	-4.3226e-08	2.53847e-06	-3.47097e-08		2.26796e-06	5.31451e-08	2.26918e-06	6.30447e-08		2.26972e-06	2.84405e-08	2.27021e-06	1.60258e-08
2.55111e-06	-4.3211e-08	2.55815e-06	-3.4713e-08		2.28554e-06	5.22444e-08	2.28677e-06	6.10284e-08		2.28731e-06	2.79136e-08	2.28782e-06	2.07418e-08
2.57074e-06	-4.3204e-08	2.57783e-06	-3.47467e-08		2.30312e-06	5.2114e-08	2.30436e-06	5.93535e-08		2.30491e-06	2.75697e-08	2.30542e-06	2.30013e-08
2.59036e-06	-4.31922e-08	2.59751e-06	-3.47863e-08		2.3207e-06	5.15978e-08	2.32195e-06	5.80769e-08		2.3225e-06	2.58082e-08	2.32302e-06	2.14197e-08
2.60999e-06	-4.31629e-08	2.61719e-06	-3.47953e-08		2.33828e-06	4.9671e-08	2.33954e-06	5.80213e-08		2.34009e-06	2.31435e-08	2.34061e-06	1.81477e-08
2.62961e-06	-4.31297e-08	2.63687e-06	-3.47701e-08		2.35586e-06	4.73788e-08	2.35713e-06	5.90097e-08		2.35768e-06	1.85942e-08	2.35821e-06	1.44772e-08
2.64923e-06	-4.31083e-08	2.65655e-06	-3.47654e-08		2.37344e-06	4.65098e-08	2.37472e-06	5.94599e-08		2.37527e-06	1.32367e-08	2.3758e-06	1.21069e-08
2.66886e-06	-4.31064e-08	2.67623e-06	-3.47696e-08		2.39102e-06	4.68326e-08	2.39231e-06	5.88496e-08		2.39286e-06	8.38379e-09	2.3934e-06	8.38338e-09
		2.69591e-06	-3.47665e-08		2.4086e-06	4.72672e-08	2.4099e-06	5.78232e-08		2.41045e-06	4.86001e-09	2.41099e-06	5.49535e-09
		2.71559e-06	-3.47532e-08		2.42618e-06	4.82472e-08	2.42749e-06	5.68844e-08		2.42804e-06	1.02759e-09	2.42859e-06	5.73811e-09
		2.73527e-06	-3.47491e-08		2.44376e-06	4.93419e-08	2.44508e-06	5.64893e-08		2.44563e-06	-4.64797e-09	2.44619e-06	3.67782e-09
		2.75494e-06	-3.47619e-08		2.46135e-06	4.99701e-08	2.46267e-06	5.70877e-08		2.46322e-06	-7.56179e-09	2.46378e-06	-1.74477e-09
		2.77462e-06	-3.47774e-08		2.47893e-06	4.98966e-08	2.48026e-06	5.82049e-08		2.48082e-06	-6.78435e-09	2.48137e-06	-8.60465e-09
		2.7943e-06	-3.48029e-08		2.49651e-06	4.94954e-08	2.49785e-06	5.87892e-08		2.49842e-06	-2.64256e-09	2.49897e-06	-1.12462e-08
		2.81398e-06	-3.48433e-08		2.51409e-06	4.94612e-08	2.51544e-06	5.88591e-08		2.51601e-06	1.20882e-10	2.51657e-06	-8.93651e-09
		2.83366e-06	-3.48786e-08		2.53167e-06	4.95524e-08	2.53303e-06	5.87403e-08		2.53361e-06	1.2141e-09	2.53417e-06	-5.0533e-09
		2.85334e-06	-3.491e-08		2.54925e-06	4.9735e-08	2.55062e-06	5.88573e-08		2.55121e-06	1.50549e-09	2.55178e-06	-1.90751e-09
		2.87302e-06	-3.49476e-08		2.56683e-06	5.03399e-08	2.56821e-06	5.90459e-08		2.5688e-06	1.81956e-09	2.56938e-06	9.58135e-11
		2.8927e-06	-3.49903e-08		2.58441e-06	5.13452e-08	2.58581e-06	5.92321e-08		2.5864e-06	1.90354e-09	2.58698e-06	1.23668e-09
		2.91238e-06	-3.50378e-08		2.602e-06	5.22495e-08	2.6034e-06	5.97553e-08		2.60399e-06	1.89984e-09	2.60458e-06	1.86214e-09
		2.93206e-06	-3.50799e-08		2.61958e-06	5.32532e-08	2.62099e-06	6.07007e-08		2.62159e-06	1.75401e-09	2.62218e-06	1.99215e-09
		2.95174e-06	-3.51043e-08		2.63716e-06	5.47918e-08	2.63858e-06	6.20907e-08		2.63918e-06	1.47848e-09	2.63978e-06	2.05832e-09
		2.97142e-06	-3.51027e-08		2.65475e-06	5.73871e-08	2.65617e-06	6.35581e-08		2.65678e-06	1.40005e-09	2.65737e-06	1.98902e-09
		2.9911e-06	-3.50997e-08		2.67233e-06	6.04371e-08	2.67376e-06	6.5314e-08		2.67437e-06	1.40341e-09	2.67497e-06	1.74907e-09
		3.01078e-06	-3.50941e-08		2.68992e-06	6.27977e-08	2.69136e-06	6.74961e-08		2.69196e-06	1.37613e-09	2.69257e-06	1.41059e-09
		3.03046e-06	-3.50947e-08		2.7075e-06	6.2948e-08	2.70895e-06	6.94684e-08		2.70956e-06	1.32318e-09	2.71017e-06	1.16164e-09
		3.05014e-06	-3.51042e-08		2.72508e-06	6.0948e-08	2.72654e-06	7.01822e-08		2.72715e-06	1.30498e-09	2.72777e-06	1.10128e-09
		3.06981e-06	-3.51265e-08		2.74265e-06	5.85661e-08	2.74413e-06	6.86981e-08		2.74475e-06	1.32541e-09	2.74537e-06	1.02723e-09
		3.08949e-06	-3.51751e-08		2.76023e-06	5.63981e-08	2.76172e-06	6.72454e-08		2.76234e-06	1.34818e-09	2.76297e-06	9.19834e-10
		3.10917e-06	-3.52481e-08		2.77781e-06	5.42006e-08	2.77931e-06	6.60534e-08		2.77994e-06	1.3571e-09	2.78057e-06	8.50524e-10
		3.12885e-06	-3.53205e-08		2.79539e-06	5.26247e-08	2.7969e-06	6.44436e-08		2.79753e-06	1.29866e-09	2.79816e-06	7.91175e-10
		3.14853e-06	-3.53933e-08		2.81297e-06	5.21208e-08	2.81449e-06	6.22771e-08		2.81513e-06	1.28433e-09	2.81576e-06	7.61824e-10
		3.16821e-06	-3.54476e-08		2.83054e-06	4.86931e-08	2.83207e-06	5.79082e-08		2.83272e-06	1.30016e-09	2.83336e-06	7.12275e-10
		3.18789e-06	-3.54625e-08		2.84812e-06	4.33978e-08	2.84966e-06	5.2918e-08		2.85032e-06	1.29025e-09	2.85096e-06	6.77097e-10
		3.20757e-06	-3.54398e-08		2.8657e-06	4.22179e-08	2.86724e-06	5.0431e-08		2.86791e-06	1.32157e-09	2.86856e-06	7.05263e-10
		3.22725e-06	-3.53966e-08		2.88328e-06	4.28587e-08	2.88483e-06	4.9777e-08		2.88551e-06	1.33059e-09	2.88616e-06	8.0467e-10
		3.24693e-06	-3.53891e-08		2.90086e-06	4.53109e-08	2.90242e-06	4.85006e-08		2.9031e-06	1.34443e-09	2.90376e-06	8.48349e-10
		3.26661e-06	-3.53989e-08		2.91845e-06	4.56762e-08	2.92001e-06	4.62876e-08		2.9207e-06	1.35083e-09	2.92136e-06	8.63482e-10
		3.28629e-06	-3.54192e-08		2.93602e-06	4.38359e-08	2.9376e-06	4.63813e-08		2.93829e-06	1.29196e-09	2.93896e-06	8.80599e-10
					2.9536e-06	4.03491e-08	2.9552e-06	4.90736e-08		2.95589e-06	1.24429e-09	2.95656e-06	8.67122e-10
					2.97117e-06	3.46527e-08	2.97279e-06	4.99868e-08		2.97348e-06	1.26093e-09	2.97415e-06	7.52927e-10
					2.98874e-06	2.7541e-08	2.99037e-06	4.59364e-08		2.99108e-06	1.26368e-09	2.99175e-06	6.67093e-10
					3.00632e-06	2.17418e-08	3.00796e-06	3.8849e-08		3.00867e-06	1.25833e-09	3.00935e-06	6.62105e-10
					3.02389e-06	1.74727e-08	3.02554e-06	3.19162e-08		3.02627e-06	1.29132e-09	3.02695e-06	6.88522e-10
					3.04147e-06	1.36498e-08	3.04313e-06	2.91015e-08		3.04386e-06	1.30287e-09	3.04455e-06	7.25357e-10
					3.05904e-06	9.96232e-09	3.06071e-06	2.53617e-08		3.06146e-06	1.30241e-09	3.06215e-06	7.77799e-10
					3.07662e-06	7.20474e-09	3.0783e-06	2.08144e-08		3.07905e-06	1.28784e-09	3.07975e-06	9.06378e-10
					3.0942e-06	4.70761e-09	3.09589e-06	1.51696e-08		3.09665e-06	1.29986e-09	3.09735e-06	1.04515e-09
					3.11177e-06	4.00006e-10	3.11347e-06	1.03767e-08		3.11424e-06	1.26914e-09	3.11495e-06	1.05867e-09
					3.12935e-06	-3.37691e-09	3.13106e-06	5.78059e-09		3.13184e-06	1.2446e-09	3.13254e-06	1.06328e-09
					3.14693e-06	-5.31305e-09	3.14864e-06	9.83669e-10		3.14943e-06	1.24706e-09	3.15014e-06	1.0884e-09
					3.16451e-06	-5.38089e-09	3.16623e-06	-3.21002e-09		3.16702e-06	1.22542e-09	3.16774e-06	1.10103e-09
					3.18209e-06	-4.76036e-09	3.18382e-06	-4.73924e-09		3.18462e-06	1.24866e-09	3.18534e-06	1.07713e-09
					3.19967e-06	-3.47502e-09	3.20141e-06	-4.81397e-09		3.20222e-06	1.25341e-09	3.20294e-06	1.03217e-09
					3.21726e-06	-1.8516e-09	3.219e-06	-3.97934e-09		3.21981e-06	1.24689e-09	3.22054e-06	9.41646e-10
					3.23484e-06	-6.88824e-10	3.23659e-06	-2.65042e-09		3.23741e-06	1.30072e-09	3.23814e-06	9.1552e-10
					3.25242e-06	2.44884e-10	3.25418e-06	-1.21684e-09		3.255e-06	1.37704e-09	3.25574e-06	9.2595e-10
					3.27e-06	7.03389e-10	3.27177e-06	-1.14488e-10		3.2726e-06	1.38379e-09	3.27334e-06	9.40737e-10
					3.28758e-06	7.17555e-10	3.28937e-06	4.27001e-10		3.29019e-06	1.36858e-09	3.29094e-06	8.63676e-10
					3.30516e-06	7.35887e-10	3.30696e-06	5.13565e-10		3.30778e-06	1.46247e-09	3.30853e-06	7.80811e-10
					3.32275e-06	7.74414e-10	3.32455e-06	5.17319e-10		3.32538e-06	1.53086e-09	3.32613e-06	8.7164e-10
					3.34033e-06	7.64623e-10	3.34214e-06	4.86604e-10		3.34297e-06	1.41427e-09	3.34373e-06	1.00198e-09
					3.35791e-06	7.74215e-10	3.35973e-06	4.87936e-10		3.36057e-06	1.29314e-09	3.36133e-06	1.09042e-09
					3.37549e-06	7.57958e-10	3.37732e-06	4.85035e-10		3.37816e-06	1.24585e-09	3.37893e-06	1.06407e-09
					3.39307e-06	7.40533e-10	3.39491e-06	4.62042e-10		3.39576e-06	1.26626e-09	3.39653e-06	9.46367e-10
					3.41065e-06	7.87092e-10	3.4125e-06	5.01154e-10		3.41335e-06	1.32845e-09	3.41413e-06	7.84177e-10
					3.42823e-06	7.47939e-10	3.43009e-06	5.37362e-10		3.43095e-06	1.34735e-09	3.43173e-06	7.16767e-10
					3.44581e-06	7.18338e-10	3.44768e-06	5.72248e-10		3.44854e-06	1.37895e-09	3.44933e-06	7.36284e-10
					3.46339e-06	7.47651e-10	3.46527e-06	5.79073e-10		3.46614e-06	1.38115e-09	3.46692e-06	7.79833e-10
					3.48097e-06	7.44981e-10	3.48286e-06	5.37661e-10		3.48373e-06	1.38763e-09	3.48452e-06	8.3709e-10
					3.49856e-06	7.29494e-10	3.50045e-06	5.01642e-10		3.50133e-06	1.42279e-09	3.50212e-06	8.71574e-10
					3.51614e-06	7.08767e-10	3.51804e-06	4.99879e-10		3.51892e-06	1.41508e-09	3.51972e-06	9.00035e-10
					3.53372e-06	6.58207e-10	3.53563e-06	5.20362e-10		3.53652e-06	1.42487e-09	3.53732e-06	9.43749e-10
					3.5513e-06	6.32732e-10	3.55322e-06	5.46154e-10		3.55411e-06	1.40611e-09	3.55492e-06	9.6645e-10
					3.56888e-06	6.68244e-10	3.57081e-06	5.18333e-10		3.57171e-06	1.40696e-09	3.57252e-06	9.96412e-10
					3.58646e-06	7.05571e-10	3.58841e-06	4.36656e-10		3.5893e-06	1.43309e-09	3.59012e-06	1.03468e-09
					3.60404e-06	7.11947e-10	3.606e-06	3.91921e-10		3.6069e-06	1.46222e-09	3.60772e-06	1.09609e-09
					3.62162e-06	7.97863e-10	3.62359e-06	4.02885e-10		3.62449e-06	1.41407e-09	3.62532e-06	1.15684e-09
					3.6392e-06	9.2524e-10	3.64118e-06	4.63225e-10		3.64209e-06	1.36913e-09	3.64292e-06	1.1634e-09
					3.65679e-06	9.53e-10	3.65877e-06	6.00452e-10		3.65968e-06	1.39869e-09	3.66051e-06	1.10447e-09
					3.67437e-06	9.09861e-10	3.67636e-06	8.13922e-10		3.67728e-06	1.44745e-09	3.67811e-06	1.04159e-09
					3.69195e-06	7.47243e-10	3.69395e-06	9.76865e-10		3.69487e-06	1.44343e-09	3.69571e-06	1.01626e-09
					3.70953e-06	6.60273e-10	3.71154e-06	1.09133e-09		3.71247e-06	1.42346e-09	3.71331e-06	1.00224e-09
					3.72711e-06	6.842e-10	3.72913e-06	1.15706e-09		3.73006e-06	1.40912e-09	3.73091e-06	1.02e-09
					3.74469e-06	7.23175e-10	3.74672e-06	1.05845e-09		3.74766e-06	1.37768e-09	3.74851e-06	1.03889e-09
					3.76227e-06	7.06763e-10	3.76431e-06	8.58576e-10		3.76525e-06	1.3646e-09	3.76611e-06	1.07624e-09
					3.77985e-06	6.57494e-10	3.7819e-06	7.53218e-10		3.78285e-06	1.31641e-09	3.78371e-06	1.09634e-09
					3.79743e-06	6.55535e-10	3.79949e-06	7.29171e-10		3.80044e-06	1.30794e-09	3.80131e-06	1.08625e-09
					3.81501e-06	6.77436e-10	3.81708e-06	6.80737e-10		3.81803e-06	1.35278e-09	3.8189e-06	1.10419e-09
					3.83259e-06	6.48601e-10	3.83467e-06	6.01365e-10		3.83563e-06	1.31524e-09	3.8365e-06	1.09596e-09
					3.85018e-06	5.77981e-10	3.85226e-06	5.77495e-10		3.85322e-06	1.23256e-09	3.8541e-06	1.12114e-09
					3.86776e-06	5.277e-10	3.86985e-06	5.56895e-10		3.87082e-06	1.20439e-09	3.8717e-06	1.1582e-09
					3.88534e-06	6.00218e-10	3.88744e-06	5.33688e-10		3.88841e-06	1.22305e-09	3.8893e-06	1.17762e-09
					3.90292e-06	6.02754e-10	3.90503e-06	5.30974e-10		3.90601e-06	1.23342e-09	3.9069e-06	1.18345e-09
					3.9205e-06	6.1397e-10	3.92263e-06	5.38504e-10		3.9236e-06	1.1976e-09	3.9245e-06	1.20614e-09
					3.93808e-06	6.36771e-10				3.9412e-06	1.24718e-09	3.9421e-06	1.25619e-09
					3.95566e-06	5.90524e-10				3.95879e-06	1.33172e-09	3.9597e-06	1.34006e-09
										3.97639e-06	1.35014e-09	3.9773e-06	1.37247e-09
										3.99398e-06	1.28241e-09	3.9949e-06	1.36487e-09
										4.01158e-06	1.24177e-09	4.0125e-06	1.38012e-09
										4.02917e-06	1.21794e-09	4.0301e-06	1.42049e-09
										4.04677e-06	1.19672e-09	4.04769e-06	1.41017e-09
										4.06436e-06	1.20051e-09	4.06529e-06	1.44382e-09
										4.08196e-06	1.20457e-09	4.08289e-06	1.5339e-09
